# Supplementary material for: Genome-Wide Analysis of GLD-1–Mediated mRNA Regulation Suggests a Role in mRNA Storage
Source: PLoS Genet. 2012 May 31;8(5):e1002742. doi: 10.1371/journal.pgen.1002742 (PMC3364957; doi:10.1371/journal.pgen.1002742)
Supplement: Table S1 — List of mRNAs analyzed by tiling arrays. Excel spread sheet showing the Wormbase Gene ID; [log2] values of the mRNA abundance in wild-type, gld-1 and cgh-1ts gonad samples; [log2] values of the mRNA abundance in control and GLD-1 IP samples; [log2] values of total and polysomal mRNA abundance in wild-type and gld-1 mutant animals; and [log2] values of the mRNA abundance in mock and cgh-1 RNAi treated animals. (XLS) [file pgen.1002742.s008.xls]

## Sheet: Table S1.tab
	gonads_wt	gonads_gld-1	gonads_cgh-1ts	anti-myc	anti-GLD-1	wt_total	gld-1_total	wt_polysomal	gld-1_polysomal	mock_RNAi	cgh-1_RNAi
WBGene00007063	3.91064	3.90661	3.71786	2.81833	2.97114	2.74202	2.40417	2.61432	2.40009	2.68901	2.36582
WBGene00007064	3.82001	3.65353	3.4802	5.29122	6.24471	5.72013	5.22798	5.318	4.70051	4.61534	4.17897
WBGene00007065	5.92497	6.21916	5.76368	3.35786	4.18523	4.15911	4.28441	3.87796	4.29359	3.01126	2.89678
WBGene00003525	2.69499	2.69555	2.65691	2.72311	2.51242	2.36656	2.53617	2.46244	2.5178	2.41292	2.31454
WBGene00007067	2.23182	2.3109	2.36191	2.31418	2.14502	2.11973	2.13402	2.30182	2.39222	1.97407	2.01384
WBGene00005532	2.34103	3.08272	2.57027	2.3071	1.98585	2.18481	2.06929	2.33347	2.25168	2.16788	2.03587
WBGene00004964	2.64376	2.53783	2.93362	2.9355	2.73873	2.17397	2.37472	2.32119	2.26896	2.16174	2.16608
WBGene00007070	2.56039	2.4709	2.44452	2.72776	2.17086	2.21377	2.38209	2.34256	2.33307	2.04733	2.0352
WBGene00007071	2.40301	2.46991	2.50356	2.85038	2.46568	3.04606	3.2913	3.25999	3.44803	2.12123	2.14777
WBGene00000724	2.94487	2.63853	2.93784	3.91455	3.40031	2.75298	2.79643	2.80564	2.7973	2.68224	2.63129
WBGene00007072	2.63181	2.40569	2.5144	2.50834	2.12275	2.28295	2.30027	2.3584	2.4483	2.07561	2.10066
WBGene00007073	2.36886	2.41246	2.55914	2.52029	2.2518	2.24321	2.31693	2.47095	2.40629	2.04065	2.25849
WBGene00006428	2.50251	2.55666	2.57964	2.67189	2.27245	2.17214	2.26056	2.25757	2.27461	2.03144	1.98248
WBGene00004929	3.92537	3.42376	3.88212	3.98617	4.24805	4.56151	4.38261	4.19182	4.0663	4.94789	4.96479
WBGene00014997	2.76013	2.52842	2.82253	3.13062	2.75925	2.46801	2.47717	2.60604	2.66793	2.31212	2.51472
WBGene00007082	3.20667	3.01049	3.43212	4.62052	4.02966	3.06101	3.04544	3.07677	3.35595	2.67609	3.1397
WBGene00007083	2.93062	2.57497	2.65739	2.50888	2.21258	2.2308	2.10849	2.42829	2.37685	2.13587	2.19444
WBGene00007084	2.88947	2.662	2.58069	3.09553	2.52444	2.38139	2.38675	2.38181	2.60536	2.34387	2.36545
WBGene00001528	2.60903	2.54156	2.67296	2.75138	2.38852	2.20487	2.32336	2.40251	2.36129	2.15427	2.18233
WBGene00005032	2.48741	2.4594	2.5709	2.64249	2.2894	2.42739	2.43589	2.47373	2.49582	2.22953	2.16808
WBGene00005033	2.56432	2.47307	2.34051	2.52482	2.05571	2.19645	2.21352	2.20059	2.3568	2.07538	2.08829
WBGene00005034	2.42389	2.29902	2.39441	2.33522	2.07187	2.10561	2.04627	2.28132	2.13528	2.00712	1.98073
WBGene00005035	2.38288	2.33093	2.42868	2.45317	2.14667	2.18849	2.15094	2.20676	2.27988	2.05703	1.93745
WBGene00007080	2.64457	2.49012	2.76634	2.97791	2.6141	2.40426	2.31856	2.37358	2.43396	2.31572	2.61614
WBGene00007081	3.17158	2.91978	3.21143	3.56246	3.14906	2.3216	2.48861	2.58212	2.44604	2.20993	2.31484
WBGene00005027	2.39092	2.26289	2.38161	2.27547	1.87299	2.16083	2.09131	2.25025	2.38084	2.07335	2.02695
WBGene00003231	9.77727	8.83764	9.41266	7.17309	9.25815	9.4874	8.10036	7.80091	6.60722	8.23027	7.19846
WBGene00005028	2.26336	2.26372	2.31278	2.44291	2.06944	2.13055	2.18651	2.26876	2.24822	2.03232	2.03075
WBGene00005029	2.55487	2.50107	2.47273	2.47693	1.96549	2.0516	2.13442	2.29086	2.2903	2.04448	1.99117
WBGene00005030	2.20797	2.35458	2.29865	2.17984	2.03431	2.09833	2.15363	2.31929	2.20801	2.0185	2.05416
WBGene00014998	3.02682	3.17837	3.17613	3.29744	2.94608	2.7392	2.95745	2.94657	2.89356	2.5609	2.49663
WBGene00000797	5.11496	6.16329	4.72252	3.95845	3.863	5.04584	5.74857	3.99288	5.44787	4.49016	4.22472
WBGene00014999	4.54252	3.61299	4.62336	3.96174	3.50862	4.71698	3.18001	4.3902	3.41825	5.17045	4.71939
WBGene00015000	2.5161	2.40781	2.44535	2.71111	2.34518	2.21755	2.33465	2.38937	2.52748	2.25785	2.3737
WBGene00044701	3.19384	2.84316	2.99193	3.28616	2.84431	2.51316	2.6259	2.65625	2.61708	2.28337	2.12057
WBGene00003010	4.60918	4.03106	4.63163	4.93196	9.16815	6.71716	6.68004	4.63873	4.39205	4.98881	5.16124
WBGene00007087	6.09769	6.32245	6.41974	3.62203	3.81139	4.46195	4.05115	3.50352	3.30962	5.12866	5.43844
WBGene00007088	7.01054	7.04522	7.03998	4.36803	6.15322	6.34169	6.3385	4.85357	4.72381	6.30379	7.02237
WBGene00007089	7.24466	8.20391	7.70524	5.30005	6.9249	7.86241	8.83233	7.23503	8.0106	7.38845	7.73693
WBGene00007090	6.56719	7.23124	6.78534	3.99107	4.29781	5.11697	5.16591	3.77828	3.57727	4.6493	4.53847
WBGene00007091	4.37837	5.6423	4.12391	3.86199	5.29585	4.85166	5.11095	4.04635	4.00821	3.76847	3.31804
WBGene00007092	7.9642	7.75511	7.96963	5.0005	7.07879	6.79548	6.42063	6.11627	5.91475	7.05962	7.28733
WBGene00007093	7.27156	7.21973	7.41212	4.65574	5.53148	6.07383	5.63685	4.54782	4.33784	6.24726	6.10154
WBGene00000138	2.79328	2.95792	2.74668	3.71791	3.56109	3.27091	3.63351	3.49865	3.82056	2.62611	2.84158
WBGene00007094	5.87776	6.32843	5.95565	3.47241	3.62777	4.72332	4.49731	3.56292	3.6464	3.74536	3.56449
WBGene00000722	3.8603	3.75229	3.72832	6.11501	6.19959	5.62251	7.04456	5.70024	7.31652	3.83063	3.8714
WBGene00007100	5.26356	5.14248	4.37721	4.25674	4.85974	5.47636	5.28658	3.61842	3.61722	5.82044	5.84742
WBGene00007101	5.70881	5.73818	5.22652	4.43624	5.19377	5.76484	5.70481	4.88716	4.94046	5.83405	5.68819
WBGene00001646	4.56706	5.27675	4.69732	3.18562	3.38823	4.28908	5.36668	4.43663	5.00116	3.67274	3.58223
WBGene00007102	6.15235	5.52617	6.48442	4.27431	6.8527	5.88008	5.48411	4.18333	4.11872	4.63651	3.89658
WBGene00007103	3.1118	3.09569	3.0229	3.13763	2.87559	3.56643	3.31473	3.6327	3.51385	2.81895	2.8813
WBGene00007104	2.28583	2.2171	2.38474	2.50558	2.15527	2.15815	2.14866	2.22902	2.37243	1.93827	2.05367
WBGene00000723	3.40587	3.49963	3.23003	4.74571	4.12301	4.18449	4.93148	4.25042	4.68164	3.0945	3.08137
WBGene00007096	2.41827	2.26537	2.87052	2.72963	2.22865	2.33647	2.28742	2.37174	2.47733	2.11695	2.07615
WBGene00007097	2.46001	2.48353	2.57872	2.38738	2.15291	2.1244	2.14924	2.32777	2.25971	2.03363	2.02901
WBGene00001533	2.37292	2.55334	2.42553	2.46459	2.11266	2.15472	2.18193	2.29894	2.26024	2.06035	2.02624
WBGene00000491	2.42219	2.35257	2.49116	2.48108	2.18463	2.22007	2.21255	2.3492	2.3834	2.18278	2.15261
WBGene00007099	7.84528	8.17669	7.96081	4.69776	4.27403	4.76558	5.68553	5.87913	6.35454	2.90529	2.817
WBGene00006932	5.35729	5.48589	5.32966	3.60328	3.33028	4.24004	4.26957	3.47223	3.31879	3.37078	3.59592
WBGene00000814	6.85723	7.1576	7.21356	4.11001	4.18042	3.94034	4.17235	3.32222	3.45943	3.86027	3.70678
WBGene00015002	2.97331	3.03708	3.10129	3.29905	2.66614	2.386	2.48948	2.43872	2.53	2.43838	2.35318
WBGene00000403	4.02704	4.9978	4.05548	3.41628	3.35719	3.52789	4.23352	3.51664	3.98844	2.91148	2.79913
WBGene00015004	2.50297	2.83457	2.68666	3.11619	2.77354	2.4756	2.2978	2.39391	2.32959	2.18708	2.31766
WBGene00015005	2.61105	2.31209	2.59583	2.2957	2.06382	2.08017	2.05608	2.30901	2.22524	1.98987	2.02735
WBGene00007110	7.82558	7.82092	7.68465	5.33504	5.54572	6.55191	6.35232	5.55493	5.59624	6.68104	6.19797
WBGene00007111	6.90586	6.87432	7.1003	5.31827	7.04701	6.2238	6.01672	5.60228	4.96365	7.28377	7.79558
WBGene00007112	2.83172	2.64293	2.63263	2.6827	2.59963	3.75638	3.99289	4.31243	4.2085	2.33424	2.46101
WBGene00001019	7.13258	6.84149	7.2899	4.7549	5.32003	5.40702	5.2789	4.02706	3.57392	4.3495	4.96817
WBGene00007113	7.25458	6.83277	7.45875	3.52335	3.53495	4.52065	4.61286	3.38206	3.39938	4.56683	3.98582
WBGene00007114	4.06167	3.98116	3.72359	2.64705	2.59847	2.99195	3.085	2.58231	2.78362	3.03519	2.81076
WBGene00007105	7.13807	7.03086	7.37755	5.83734	6.2323	7.3381	7.46647	7.04014	7.15813	5.8211	5.40664
WBGene00001020	4.25855	3.88391	3.79337	3.38343	7.28353	5.08025	5.22543	4.11825	3.69653	5.03385	4.3673
WBGene00007106	10.2179	10.3116	10.3717	5.11954	6.71048	7.15159	7.48834	7.04266	7.315	6.99458	6.83409
WBGene00007107	7.27358	7.04861	7.11691	3.68017	3.16741	5.07939	4.6862	5.19658	5.17825	2.82719	2.60043
WBGene00007108	5.63215	5.82184	5.64378	4.08592	4.07583	4.74852	5.36515	4.25493	4.6362	3.75046	3.801
WBGene00007109	6.55145	6.45452	5.95602	5.14547	6.11406	6.98964	6.38297	4.88402	5.71623	5.76311	5.48646
WBGene00015006	2.39482	3.62763	2.77666	2.96732	2.30893	2.35601	2.38294	2.32766	2.2395	1.91823	2.05412
WBGene00015007	7.77608	8.40482	8.58223	4.66458	5.02287	5.74677	6.10036	5.66308	5.89836	4.76309	4.67479
WBGene00015008	5.20858	5.64413	5.9796	2.56572	2.83764	3.41899	3.2837	2.65378	2.76413	2.89217	2.61695
WBGene00004415	11.2221	11.3164	11.3858	11.0524	10.9742	12.4747	12.8418	12.5222	12.7093	11.7139	11.7915
WBGene00015009	7.16579	7.1163	7.29272	4.10194	6.57187	6.20954	6.72101	4.83701	4.88267	6.30903	5.43743
WBGene00015010	3.71723	4.94495	5.03465	3.64162	3.17999	5.02301	4.67546	5.57897	5.21336	3.45417	4.04135
WBGene00006961	6.01556	6.29955	6.18527	3.91385	3.81883	4.60503	4.31947	4.13747	3.81495	5.37191	5.23461
WBGene00015011	10.3962	9.87497	10.1967	5.36718	9.60645	7.75471	6.50472	5.04563	5.37197	5.55565	4.1876
WBGene00015012	3.10714	3.12297	3.0897	3.14812	2.69258	2.70431	2.89251	2.69613	2.6025	2.52997	2.65252
WBGene00015013	3.45531	3.78182	3.27179	2.6134	2.11897	2.60718	2.92647	2.81515	2.80673	2.37315	2.50971
WBGene00015014	4.79851	4.74086	4.12069	2.64768	2.73195	3.23823	3.82183	2.8203	3.32767	2.89441	2.88747
WBGene00015015	2.81884	2.67177	2.65057	2.8364	2.69089	2.365	2.78941	2.69894	2.42505	2.52528	2.68331
WBGene00006646	3.34597	2.91605	3.42181	2.99561	2.55682	2.84061	2.97818	2.91051	2.71365	2.44857	2.51937
WBGene00007115	2.95708	2.5408	2.81355	3.15861	3.68942	2.57828	2.45376	2.47287	2.44136	2.08385	2.08637
WBGene00007116	2.92534	2.75404	3.02559	3.10676	2.58564	2.47437	2.39387	2.52708	2.55526	2.34212	2.22196
WBGene00015024	3.62483	3.03064	4.14863	5.02319	4.64849	3.49852	3.44299	3.23818	3.55801	2.89888	3.38261
WBGene00015025	8.23565	7.76355	8.36431	5.61144	5.5166	7.41273	7.27879	6.62799	6.4967	7.19123	7.86898
WBGene00044644	3.93818	8.29461	5.7362	3.3018	3.11027	2.45623	2.94653	2.59263	2.96661	2.48147	2.53352
WBGene00015017	5.5245	5.67467	5.62592	3.71533	3.44543	4.76336	4.80324	3.54177	3.75661	4.94918	5.00428
WBGene00015018	2.38587	2.38015	2.42005	2.59371	2.06586	2.12532	2.17084	2.32254	2.46318	2.13409	2.18738
WBGene00004466	8.06935	7.91614	7.73568	7.62019	7.79519	9.25317	9.5277	9.07307	9.00089	9.50148	9.97631
WBGene00015019	2.69786	2.90051	2.57211	2.44853	2.1473	2.25104	2.20061	2.21999	2.24878	2.02203	2.03585
WBGene00015021	4.99804	5.07305	5.26981	3.94735	3.89217	4.60663	4.76119	4.54516	4.72562	3.35783	3.68881
WBGene00002191	9.26494	9.43231	9.60934	7.65578	8.1772	8.86349	9.148	9.51545	9.16838	7.81282	8.29551
WBGene00015022	6.35198	5.9072	6.26816	4.94272	5.89163	5.15758	5.25411	5.14536	5.64054	4.96666	4.93445
WBGene00015023	5.52464	5.22193	5.4606	4.8572	5.58988	6.2689	5.94525	4.73021	5.01715	6.00136	5.92982
WBGene00015026	3.08831	2.89631	3.06822	3.33996	3.05468	2.41868	2.49176	2.53587	2.61855	2.20667	2.44541
WBGene00015034	2.48027	2.34563	2.65168	2.61747	2.54771	2.1987	2.27985	2.33567	2.45146	2.21601	2.69586
WBGene00000232	2.33238	3.1968	2.6725	2.73692	2.0565	2.15062	2.20937	2.24525	2.53315	2.15374	2.13166
WBGene00015027	2.92074	2.83605	2.76927	2.85906	2.78697	2.52104	2.59541	2.53038	2.75064	2.47826	2.45938
WBGene00001676	2.57231	2.76874	2.70651	2.67042	2.31843	2.29145	2.25177	2.24239	2.23773	2.16411	2.07915
WBGene00000099	7.15367	6.22231	6.76696	4.7237	7.91675	6.90031	5.28571	5.55621	5.01927	5.38185	4.69367
WBGene00015028	2.51318	2.49256	2.52313	2.58375	2.24816	2.20983	2.14497	2.34104	2.26937	2.07425	2.09165
WBGene00015029	4.59367	4.51663	4.38252	3.73918	4.32077	5.35478	5.98691	4.41314	4.99329	5.58665	5.0349
WBGene00015030	2.75976	2.63036	2.83424	3.20081	2.90278	2.36353	2.42867	2.31473	2.58731	2.08106	2.51701
WBGene00015031	2.28955	2.12004	2.15707	2.22791	1.97685	2.17501	2.00522	2.1455	2.16888	1.97579	2.19147
WBGene00015032	2.84747	2.58177	3.45663	2.77984	2.33575	2.26745	2.3519	2.41608	2.48491	2.47532	2.38427
WBGene00015035	2.60483	2.61035	2.78855	3.70588	3.18497	2.54826	2.31378	2.39816	2.51157	2.38379	2.31011
WBGene00015036	2.78671	2.69264	2.79799	3.45358	2.84022	2.42491	2.2573	2.52965	2.44578	2.49286	2.64466
WBGene00015037	4.90849	5.61964	5.62683	2.73942	2.64079	2.84929	2.85313	2.82146	2.63728	2.51321	2.38908
WBGene00015038	4.18835	4.9323	5.01231	4.07692	3.48775	3.38345	4.05369	3.54932	4.09696	2.86012	3.01974
WBGene00003889	2.69974	2.83567	2.81384	3.46678	3.03987	2.572	2.55044	2.72947	2.78206	2.43154	2.42595
WBGene00044111	2.75605	2.68423	2.57259	2.99034	2.21366	2.42563	2.3952	2.7593	2.49661	2.11298	2.11641
WBGene00015040	2.57232	2.58723	2.55845	2.76401	2.36517	2.34858	2.26222	2.28392	2.49095	2.17112	2.22686
WBGene00015041	2.82739	4.33972	2.78751	2.75753	2.47792	2.24569	2.7259	2.48016	2.70051	2.24754	2.24458
WBGene00015042	2.65425	2.50694	2.4018	3.01341	2.37689	2.29819	2.29328	2.40072	2.42844	2.25488	2.31115
WBGene00015043	2.66042	2.64952	2.7057	3.14093	2.94586	3.26954	3.43094	3.47827	3.44011	2.40474	2.37259
WBGene00015044	2.67037	2.63006	2.46223	2.79505	2.33893	2.42978	2.33303	2.62425	2.42201	2.89443	3.03657
WBGene00015045	2.34276	2.38233	2.39098	2.62101	2.19472	2.19955	2.27758	2.3921	2.26667	2.17475	2.26704
WBGene00006142	2.48693	2.49768	2.45101	2.57891	2.19099	2.08198	2.1658	2.4234	2.22532	2.03323	2.05348
WBGene00006141	2.31941	2.4406	2.29492	2.45354	2.03641	2.12585	2.11613	2.20408	2.33331	2.04509	2.0405
WBGene00006274	2.47426	2.52491	2.41644	2.79826	2.42131	2.14172	2.201	2.35055	2.44023	2.34578	2.02275
WBGene00015047	3.23836	3.61532	3.79129	2.69984	2.46842	2.85773	2.93732	3.01803	3.04134	2.36407	2.27504
WBGene00015048	2.74553	3.37473	4.18599	2.83809	2.58355	2.73966	3.02095	2.98061	2.84794	2.26777	2.24032
WBGene00004055	4.42736	5.81837	7.23668	3.29896	3.01884	3.80086	4.74684	3.36965	3.58242	3.65887	3.39779
WBGene00015049	2.59741	2.42489	2.93693	3.6037	2.98638	2.56963	2.51999	2.41905	2.66923	2.35387	2.84474
WBGene00015050	2.44914	2.69782	2.69842	2.97283	2.78146	3.28512	3.3067	2.96291	3.54293	2.33286	2.80105
WBGene00015051	2.53388	2.50867	2.87582	3.97005	3.90996	2.87371	3.11628	2.64024	3.06544	2.26086	4.28922
WBGene00015052	2.70094	3.29369	3.00091	3.61473	3.1232	3.09092	3.22797	3.47114	3.36326	2.57169	2.59387
WBGene00015053	3.478	3.99714	3.25599	3.90861	3.38599	2.68116	3.001	2.82243	3.01442	2.60056	2.80045
WBGene00044582	3.04849	2.79376	2.84342	2.61348	2.44489	2.29449	2.34195	2.5116	2.40375	2.04932	2.06625
WBGene00015054	2.99899	2.78144	2.77301	2.77213	2.33554	2.26788	2.26286	2.29746	2.23841	2.06505	2.17645
WBGene00015055	3.02127	2.98888	2.77297	3.16674	2.69832	2.52063	2.38185	2.58797	2.33506	2.41439	2.25006
WBGene00006418	2.52064	2.6145	2.54775	2.8907	2.66265	2.55354	2.87566	2.66602	2.7238	2.49689	2.46004
WBGene00015056	2.51313	2.70059	3.02604	3.06256	2.708	3.42279	3.71694	3.66215	3.61473	2.33545	2.2597
WBGene00000718	4.90046	5.02478	4.97774	8.76286	8.69795	6.90731	8.53732	7.10769	8.73282	5.57437	5.92283
WBGene00015057	2.68416	2.66478	2.64069	2.99513	2.64549	2.69253	2.65049	2.78432	2.67407	2.63011	2.8372
WBGene00015059	2.60369	2.56462	2.38559	2.61763	2.13619	2.40808	2.4828	2.59983	2.4008	2.12457	2.08421
WBGene00015061	2.71563	2.7074	2.76636	3.01398	2.65708	2.47348	2.53859	2.51317	2.55474	2.18553	2.18195
WBGene00015062	2.47145	2.76282	2.34176	3.67931	2.9958	2.19789	2.3387	2.46906	2.5722	2.46547	2.27961
WBGene00015063	2.70089	2.37455	2.74714	2.37989	2.13717	3.09347	2.19362	2.79664	2.44781	3.14009	2.55154
WBGene00015064	7.88252	9.3631	8.06018	4.37335	3.92686	4.66146	6.3227	4.41359	5.596	4.48891	5.2768
WBGene00015065	2.39283	2.33528	2.26344	2.39228	2.15517	2.05241	2.06058	2.27284	2.23892	2.07202	2.07911
WBGene00015066	2.51759	2.45965	2.49308	2.68187	2.15857	2.17545	2.19884	2.40598	2.18261	2.09445	2.07765
WBGene00015067	2.7951	2.72358	3.1214	2.83322	2.43742	2.70352	2.72018	2.7155	3.13643	2.49686	2.52385
WBGene00015074	7.77658	7.65774	7.45746	5.40218	6.67684	7.08615	6.9541	6.08496	6.67667	5.08891	4.70555
WBGene00015075	7.64935	8.04661	7.00738	6.04825	7.94727	7.325	7.03438	5.57878	6.11065	6.74419	6.05037
WBGene00015076	2.7781	2.62883	2.70429	3.53942	3.01654	2.50134	2.57174	2.71076	2.80181	2.55926	2.32945
WBGene00015077	2.51534	2.45068	2.42396	2.55973	2.2101	2.17438	2.28796	2.31035	2.41003	2.06019	2.1825
WBGene00015068	2.60384	2.61353	2.6431	2.95101	2.47974	2.29844	2.34425	2.36896	2.3184	2.10296	2.21606
WBGene00015069	2.57922	2.44369	2.62494	2.49436	2.03429	2.07838	2.16356	2.23727	2.19183	2.0177	2.09473
WBGene00015070	2.38043	2.3491	2.34847	2.48109	2.18065	2.07587	2.20795	2.21634	2.12279	1.94757	2.08154
WBGene00015071	2.3218	2.44847	2.41924	2.72255	2.39524	2.13675	2.2161	2.24753	2.31025	2.17999	2.1722
WBGene00015072	2.30569	2.49074	2.27665	2.64807	2.48741	2.14682	2.12513	2.25573	2.25922	2.07627	1.94588
WBGene00015073	5.93245	5.73153	6.06142	5.77545	7.32149	7.9562	8.01223	6.375	6.34802	7.76389	7.17027
WBGene00004359	2.47416	2.29346	2.35198	2.33825	2.2096	2.23285	2.19815	2.38511	2.3798	1.97171	2.03709
WBGene00007117	2.64313	2.58829	2.53166	2.54889	2.19513	2.33017	2.26419	2.32504	2.38735	2.16265	2.07659
WBGene00000907	2.59946	2.40634	2.52082	2.50129	2.24287	2.17731	2.17151	2.31835	2.31567	2.21519	2.10578
WBGene00007118	8.38025	7.52938	8.27881	6.17842	7.07842	8.82591	7.97845	7.80814	7.53048	8.81167	7.99235
WBGene00015085	2.26748	2.4729	2.38142	2.52707	2.37362	2.47259	2.55605	2.39623	2.38698	2.08533	2.20878
WBGene00002048	2.96859	2.8991	2.69705	3.27587	2.78078	3.38208	3.67826	3.43408	3.60526	2.33694	2.30194
WBGene00015079	2.22506	2.17916	2.34291	2.42897	1.98687	2.04969	2.20453	2.38484	2.39694	2.19868	2.05749
WBGene00015080	2.75515	2.62235	2.68089	2.88388	2.45368	2.04827	2.31448	2.31535	2.28233	2.03896	2.03246
WBGene00015081	2.42616	2.38834	2.3619	2.62722	2.30137	2.2368	2.20238	2.32589	2.28806	2.11756	2.03671
WBGene00015082	2.40159	2.3135	2.36842	2.66006	2.2009	2.18415	2.14561	2.37212	2.24579	2.13372	2.03195
WBGene00015083	10.8234	7.73719	9.72585	7.82307	11.6766	10.5105	7.44032	9.4925	5.67619	9.17083	7.85047
WBGene00015084	3.69634	2.90887	4.11096	2.97824	3.42148	2.52191	2.57965	2.4061	3.16071	2.13558	2.56821
WBGene00007127	2.44312	2.3007	2.34074	2.44831	2.12613	2.04922	2.07529	2.26171	2.22161	1.99116	2.05368
WBGene00007119	2.97393	2.78599	3.10029	3.61718	3.24475	2.67018	2.45231	2.6641	2.63913	2.32432	2.52201
WBGene00007121	2.85092	2.86216	2.63555	3.05774	2.86094	2.64729	2.3644	2.49335	2.52722	3.00007	2.71198
WBGene00007122	7.34327	6.30196	7.14376	7.61795	7.82626	8.62757	8.81143	9.1322	8.76962	6.48976	7.16706
WBGene00007123	2.62118	2.36001	2.54481	2.19647	1.96996	2.12948	2.04453	2.11152	2.30855	1.92982	1.91276
WBGene00007125	2.81378	2.5703	2.81591	3.30331	2.53967	2.4781	3.06129	2.83207	2.78371	2.32327	2.40838
WBGene00007126	3.30256	4.28921	3.79363	3.58836	2.92747	2.89399	3.75259	2.83309	3.51583	2.66947	2.57367
WBGene00015087	2.2873	2.29184	2.37909	2.54736	2.3414	2.24277	2.23516	2.32704	2.32023	2.07983	2.19887
WBGene00000211	3.3236	3.28905	3.27441	2.63546	2.16222	2.55152	2.35819	2.64504	2.53582	2.0674	2.12679
WBGene00015088	3.55724	3.52216	3.25078	2.86856	2.86509	3.54114	4.22474	3.60194	3.88376	2.76957	2.66219
WBGene00000886	8.74663	8.93337	9.33912	4.85972	4.96201	6.11631	5.70021	4.62177	4.61106	6.13413	5.40515
WBGene00015089	2.52088	2.50475	2.68719	3.81337	3.36228	2.65659	2.94163	2.50788	2.75754	2.54958	3.80123
WBGene00015091	6.22481	6.65409	6.6125	4.79775	4.70347	5.21195	5.05956	4.00354	4.31891	4.9201	5.04413
WBGene00002583	6.57735	6.49638	6.61167	4.26175	4.3182	5.55925	4.59895	4.96207	4.04438	4.67947	5.36209
WBGene00015092	8.96855	8.88998	9.22642	5.33774	4.98406	6.17438	6.26681	5.83393	5.46437	4.35083	4.47698
WBGene00015093	2.36857	2.44671	2.64945	2.87392	2.452	2.44083	2.59036	2.6084	2.47961	2.26225	2.43654
WBGene00015094	3.4466	2.84097	4.36813	5.01389	5.10888	3.41003	4.30664	3.37991	4.97086	2.83699	5.44009
WBGene00015095	7.19791	7.11498	6.52026	7.26419	8.02466	8.64254	8.70472	6.86868	7.47752	9.26892	8.24525
WBGene00015096	4.51473	3.86892	4.4297	2.99052	3.41596	2.82141	3.29465	2.91502	2.91743	3.68832	3.55032
WBGene00006538	3.28582	2.97944	2.96392	4.2105	3.84498	3.62993	3.4158	3.76564	3.44646	3.76808	3.37901
WBGene00007128	4.2892	3.62151	4.04231	3.22448	2.72238	4.36442	3.16481	3.88145	3.33251	3.72406	3.10831
WBGene00007129	6.42731	4.95922	6.30225	5.38845	4.92013	5.89801	5.07458	6.81019	5.88715	4.27535	4.2882
WBGene00007130	3.24963	3.47334	3.10295	3.92957	3.27492	4.19528	3.96894	4.75211	4.0718	3.14686	3.38116
WBGene00015097	2.58872	3.18444	2.67883	3.5362	3.39625	2.52989	2.692	2.80539	2.99371	2.20865	2.64139
WBGene00006745	3.04233	2.99422	3.06385	3.20951	2.7687	3.11334	2.76627	3.00519	2.81077	3.31134	2.97721
WBGene00015105	4.81718	4.75317	4.66164	2.56724	3.28167	3.14663	3.08227	2.61604	2.76719	2.73842	2.68737
WBGene00015106	2.59004	2.80349	2.99704	2.88508	2.66277	2.31744	2.36976	2.3738	2.44354	2.37892	2.66324
WBGene00001613	2.49773	2.84252	2.764	2.50682	2.30025	2.2372	2.2827	2.31137	2.40384	2.13993	2.08503
WBGene00015107	2.74297	3.01684	3.05671	3.05953	2.72982	2.73067	2.57113	2.84284	2.57144	2.32612	2.65228
WBGene00044674	3.25463	3.21785	3.95854	4.34381	6.39569	3.28937	3.42488	2.75774	3.08545	2.4703	4.53697
WBGene00015099	6.70641	6.81544	6.2155	4.22218	5.30059	5.46511	5.56574	4.49936	5.24213	3.99081	3.813
WBGene00015100	2.97896	2.84966	2.81096	3.10057	2.75319	2.28436	2.38824	2.5333	2.47124	2.19582	2.20517
WBGene00015101	8.944	9.14988	8.78609	6.94202	6.84556	8.62165	9.42333	8.60686	8.80673	6.756	7.20955
WBGene00003845	2.47191	2.5341	2.37932	2.37735	2.16817	2.46468	2.5177	2.55204	2.58603	2.11505	2.30127
WBGene00015102	11.9725	10.7985	10.8446	10.3381	13.5476	12.9434	11.4796	12.0787	10.9621	12.5549	11.4994
WBGene00015103	2.56402	2.56399	2.46882	2.42834	2.132	2.32155	2.28745	2.43969	2.42065	2.1475	2.03968
WBGene00003609	3.74381	5.36555	3.65112	3.39199	3.33906	3.67217	4.85347	3.40825	4.21047	3.74747	3.87064
WBGene00015104	6.85083	6.38341	6.39017	4.73772	5.90631	5.82751	5.45703	4.82172	5.1589	5.87918	5.26724
WBGene00015108	2.40699	2.39624	2.33949	2.45465	2.19145	2.15229	2.22007	2.27603	2.29415	2.09208	2.12164
WBGene00015110	2.58302	2.69646	2.52099	2.98783	2.45083	2.48137	2.62407	2.70562	2.56256	2.11276	2.30763
WBGene00015111	6.15538	3.74589	6.29544	3.9637	2.90568	3.16171	2.44306	2.8554	2.42506	2.62719	2.73533
WBGene00015112	3.45708	3.45594	4.8834	2.6355	2.74182	4.61351	2.58519	4.62452	2.86281	4.58442	3.75533
WBGene00015113	3.1668	2.86956	3.04274	2.82992	2.23993	2.51892	2.75092	2.54417	2.81294	2.49951	2.33436
WBGene00015114	2.18602	2.28417	2.24863	2.72667	2.30756	2.17441	2.09013	2.27168	2.32464	2.11369	2.05556
WBGene00007131	2.66954	8.11572	2.84552	2.70018	2.48714	2.28588	3.07335	2.24214	2.60105	2.05128	2.04172
WBGene00007132	2.42282	5.27533	2.37124	2.51817	2.10318	2.08792	2.39832	2.23837	2.35057	2.04073	2.04224
WBGene00007133	2.83595	3.20698	2.43349	3.61128	3.24186	2.65864	2.6301	2.76212	2.51223	2.56899	2.26727
WBGene00007134	2.42076	2.67459	2.57559	2.9353	2.60254	2.27714	2.16731	2.40263	2.36549	2.04263	2.07754
WBGene00007135	7.5298	7.27449	7.61593	5.71975	6.2907	6.59605	6.02908	5.06745	4.54131	5.33707	5.57145
WBGene00000513	2.52492	2.68009	2.45552	2.9817	2.54634	2.42243	2.37408	2.44876	2.43675	2.21904	2.24322
WBGene00007136	8.10917	8.69956	8.54584	4.63549	5.26371	5.45148	6.09407	5.40113	5.52663	6.29621	5.66555
WBGene00007137	6.43723	6.42841	6.27355	4.23518	4.16047	5.56712	5.64464	6.05118	5.56034	3.46931	4.14709
WBGene00002003	5.77609	5.24689	5.36496	3.57194	4.54342	4.6922	3.65748	3.53289	2.83184	3.87935	3.17052
WBGene00007138	2.50666	2.68161	2.40986	2.69275	2.43416	2.3122	2.22095	2.36092	2.46415	2.10964	2.21695
WBGene00007139	3.07684	3.21897	3.09363	3.57372	3.09804	4.43271	2.90834	4.48552	2.97178	3.30449	2.84606
WBGene00000511	2.95251	3.73202	3.22813	2.96275	2.35233	2.48342	2.68378	2.62041	2.761	2.28183	2.32117
WBGene00000512	5.16712	6.45811	4.57209	2.8771	2.95422	2.76514	3.54733	3.17773	3.4401	2.23778	2.45532
WBGene00015115	3.72092	3.39137	3.55286	3.90014	3.23262	2.89905	2.75092	2.82441	2.5144	2.78958	2.30582
WBGene00002252	2.59429	2.70871	2.64885	3.33256	3.02998	2.63575	2.60061	2.57923	2.82667	2.32794	2.43273
WBGene00015116	3.53624	3.97579	3.38747	4.36603	4.66365	4.06488	4.90402	4.41993	4.80031	4.102	4.30385
WBGene00003825	7.85487	7.91343	8.13325	6.36007	6.34116	7.58338	7.68659	7.78208	7.64638	7.2268	7.17255
WBGene00001438	2.92396	2.74255	2.64459	3.3492	3.27479	2.84179	2.91209	3.25688	2.87524	2.18094	2.41739
WBGene00023425	2.53986	2.74033	2.69681	3.3803	2.98436	2.60318	2.54646	2.61563	2.6725	2.43866	2.48224
WBGene00015117	2.81986	2.49627	2.63455	3.60923	2.97119	2.83038	2.63629	3.05452	2.7129	2.36903	2.27439
WBGene00002207	5.17923	5.37369	4.98421	4.81133	4.483	4.88129	4.74216	5.03059	4.77177	3.79227	3.8021
WBGene00015122	3.02484	2.96297	2.868	5.02547	6.30852	5.30034	5.52477	5.67153	5.3439	4.65022	4.92927
WBGene00015131	2.55836	2.74082	2.66547	3.17092	2.62737	3.15887	3.23621	3.08217	3.15956	2.63748	2.37577
WBGene00015132	3.27387	3.21229	3.07472	3.12323	3.54725	3.54285	2.80079	3.0946	2.74028	3.83652	3.15105
WBGene00015133	8.0009	8.16585	8.19003	6.2461	6.37163	6.84523	7.08451	6.26466	6.32411	4.97081	5.12963
WBGene00044678	2.40925	2.19781	2.43038	2.32892	1.92035	2.16201	2.22194	2.25954	2.24442	2.08369	2.05134
WBGene00015124	3.79888	4.63976	4.26326	2.57436	2.49308	2.41935	2.76037	2.52672	2.83604	2.09116	2.1813
WBGene00015125	5.95346	6.06566	5.83037	6.23987	8.01384	7.33964	7.35984	7.33565	7.42492	7.58018	7.71644
WBGene00015126	5.95544	5.83795	5.95556	4.52862	4.88292	5.4708	5.84308	3.44638	3.66886	5.92178	5.07413
WBGene00015128	5.63881	5.48362	5.74555	3.74826	3.32325	4.54162	4.36309	4.43875	4.37898	3.02669	3.32137
WBGene00015129	2.68256	2.28742	2.49106	2.55686	2.37046	2.33517	2.23069	2.41944	2.34677	2.25888	2.11405
WBGene00015130	5.78031	4.91767	6.17815	3.53425	3.88097	4.35283	3.71107	3.78542	3.14531	3.87486	4.2226
WBGene00001948	3.02688	3.00673	3.06811	3.27848	2.90771	2.8089	2.5253	3.00724	2.66491	2.49962	2.43029
WBGene00015134	6.82265	6.32424	5.44803	5.24326	5.77356	7.09597	6.86556	5.58236	6.72752	5.17633	3.71897
WBGene00015135	2.71658	2.52043	2.6167	2.76181	2.34586	2.37516	2.37208	2.32393	2.39278	2.23931	2.20493
WBGene00015136	7.06103	8.18049	8.12288	5.54919	7.42042	6.60979	7.64498	4.23118	6.48603	7.07649	7.57684
WBGene00005058	3.1834	2.51824	2.81583	2.20721	2.27424	2.22857	2.21381	2.31712	2.28536	2.2888	2.10686
WBGene00005059	2.31259	2.15464	2.32586	2.36172	2.02969	2.10008	2.08508	2.3198	2.15724	1.99876	2.07398
WBGene00005060	2.35241	2.37897	2.35647	2.50601	2.08366	2.17222	2.13095	2.22982	2.25443	2.12861	2.14309
WBGene00005061	2.55833	2.81422	2.66395	2.7118	2.55952	2.38454	2.65527	2.7018	2.57227	2.42749	2.27265
WBGene00005062	2.20205	2.28435	2.21269	2.29461	2.04796	2.09267	2.0761	2.24188	2.1411	1.91603	2.00364
WBGene00015137	2.27821	2.48135	2.41752	2.97515	2.68709	3.18357	3.59052	3.34644	3.77661	2.20549	2.19279
WBGene00015138	3.17669	2.66027	3.26767	3.8217	3.74789	3.9497	3.12371	3.96904	3.23187	3.83244	3.25818
WBGene00015139	2.76489	2.77486	2.68394	2.98761	2.37384	2.34508	2.36088	2.38119	2.53679	2.25829	2.17412
WBGene00015141	2.78338	2.91885	2.8909	3.9039	3.76819	4.92637	5.46134	5.50141	5.78604	2.93512	2.9757
WBGene00007140	2.41716	2.35483	2.47571	2.51542	2.13996	2.0392	2.14561	2.28868	2.29492	2.04513	1.98088
WBGene00007141	2.47624	2.5738	2.56678	2.73917	2.29663	2.27398	2.26687	2.30053	2.34431	2.28171	2.23249
WBGene00007148	2.90759	2.77261	2.61752	2.66437	2.40289	2.17613	2.46633	2.23423	2.37849	2.28644	2.04831
WBGene00003868	5.35748	4.85235	5.07372	4.43963	6.0792	6.53392	6.93804	5.07307	5.09352	6.9028	6.06559
WBGene00007149	2.1428	2.23791	2.4275	2.62259	2.59192	2.09814	2.23714	2.13981	2.39802	2.15071	1.86003
WBGene00007142	3.06933	3.90389	4.14971	4.42175	4.30395	6.88707	8.079	7.9558	8.5051	3.39132	4.53646
WBGene00006660	4.10377	4.90722	4.95032	2.86265	2.82225	2.92296	3.37547	2.95095	3.37227	2.30564	2.39923
WBGene00007143	5.88894	6.47173	5.64448	6.19931	6.17352	7.84368	8.63618	7.80141	7.96751	7.72142	7.89701
WBGene00007144	7.62427	7.24103	7.51535	6.55476	7.13539	7.85043	7.47865	5.26005	5.13157	6.56744	5.49588
WBGene00007145	6.47217	5.62122	6.10788	5.0253	6.36508	7.47473	7.13045	6.98458	6.78736	5.67098	5.17663
WBGene00007146	2.59821	4.97843	3.33576	2.71439	2.33267	2.27144	3.91706	2.33847	2.93261	2.10972	2.16333
WBGene00005267	2.77144	2.65879	2.81738	3.04286	2.78131	2.48804	2.45092	2.6007	2.59433	2.33656	2.42191
WBGene00000090	6.77528	6.23453	6.25408	4.22324	4.70476	6.21657	5.31062	4.81754	3.75766	6.77613	6.91695
WBGene00006943	7.0324	7.16752	7.18251	4.71944	5.68988	6.49032	5.75466	5.17905	4.26751	5.56171	5.19358
WBGene00004435	11.9529	12.1447	12.1296	8.81425	9.14523	10.9624	11.291	11.5848	11.3224	9.35695	9.90357
WBGene00015148	3.54453	2.94195	3.21931	2.55132	2.45334	2.69902	2.60702	2.70598	2.69177	2.35412	2.28241
WBGene00015150	5.36064	5.3192	4.86681	4.71258	5.33252	5.59213	5.32077	4.67304	4.89578	3.11708	2.73363
WBGene00000182	10.4642	10.7684	10.6447	8.49263	8.66276	10.088	10.2452	10.7223	10.5751	7.85514	8.17391
WBGene00015143	8.03362	7.72541	8.23364	6.53082	7.03279	8.47802	7.65589	7.10279	6.98163	7.31267	7.61414
WBGene00004348	4.29704	5.12624	5.37631	3.21829	2.91064	3.33181	4.20413	3.17941	3.21049	2.99979	2.99604
WBGene00015145	7.07164	6.30994	6.43917	6.55276	9.09165	8.4808	7.80425	6.85293	5.75626	6.49644	5.37928
WBGene00015146	9.42155	9.3782	9.18956	6.38007	8.1907	8.38505	7.5562	5.26574	5.05518	9.12492	8.55541
WBGene00015147	6.69888	6.91019	6.54978	3.96056	4.24384	5.40985	5.40497	4.04681	4.59938	5.23886	5.02752
WBGene00002982	7.86655	7.13792	6.65095	5.61271	7.63166	6.00148	5.76043	4.94549	4.63564	5.64319	5.24337
WBGene00006955	3.95505	3.45379	3.71217	4.63693	4.10515	2.86092	2.8815	2.71424	3.04212	2.7318	2.72298
WBGene00001177	4.47977	4.41638	4.73525	4.27118	4.04142	4.35531	4.39451	4.35325	4.24236	3.12759	3.33577
WBGene00015153	3.76046	4.06708	3.29841	4.28189	3.8361	2.86546	2.86853	2.89122	2.75331	2.53822	2.65478
WBGene00002061	9.66593	9.41998	9.51906	8.88924	9.13565	10.5751	10.2781	10.9067	10.3196	10.2855	10.2115
WBGene00006780	3.11613	3.23364	3.14455	3.47397	3.16264	3.25988	3.17332	3.29918	3.17936	2.80819	2.55055
WBGene00015155	4.66381	4.40585	4.17255	4.03014	3.62902	4.09309	4.54499	3.84482	4.32989	3.07043	2.58476
WBGene00015164	5.82723	5.79943	5.97521	4.84406	4.89064	6.25837	6.65309	6.06255	5.62003	5.91434	6.1629
WBGene00015165	2.4522	2.51088	2.53281	2.52261	2.23029	2.27386	2.21466	2.21884	2.33573	2.10725	2.0571
WBGene00015156	7.02124	7.42182	7.56668	2.8919	2.3091	3.52366	3.35263	3.3405	3.01932	2.54085	2.31898
WBGene00015157	4.83036	4.56482	4.83363	3.35934	3.55294	3.83478	3.26731	3.14357	2.92519	3.32913	3.26532
WBGene00015158	2.56316	2.40801	2.49165	2.73575	2.44428	2.21407	2.42329	2.4543	2.39809	2.1044	2.15241
WBGene00015159	7.30132	6.92404	7.04952	5.49171	7.30031	8.27731	8.08747	7.58273	7.40203	8.48674	8.17199
WBGene00015160	6.53365	6.41252	6.22881	4.51878	5.29484	5.9023	5.79895	4.3671	4.85285	6.3301	5.51677
WBGene00015161	5.83112	5.0192	6.15011	4.36089	4.33151	5.44403	5.45894	4.42691	3.53749	5.53005	6.21563
WBGene00015162	7.61941	8.24341	7.70008	4.10473	4.44525	5.7956	6.17598	4.55547	4.86023	5.54463	5.09763
WBGene00015163	3.73858	4.0032	3.41565	3.80264	3.18512	4.81963	5.24545	5.12927	5.52651	3.45203	3.48708
WBGene00007150	8.92384	8.02599	8.5092	6.42913	6.82815	8.25496	7.17269	7.66796	6.37393	7.25825	7.80332
WBGene00001137	9.66726	9.79388	9.84232	7.81481	8.99578	10.2102	10.1341	9.52946	9.47007	9.44902	9.72192
WBGene00007152	2.6267	2.75773	2.58501	2.82715	2.56045	2.69073	2.65344	2.59233	2.84133	2.34752	2.20149
WBGene00007153	2.94377	3.28329	3.16343	4.05468	4.51949	6.35427	6.68297	6.59771	6.30118	3.28488	3.95134
WBGene00007154	2.36144	2.31169	2.36018	2.47398	2.14718	2.13501	2.11224	2.30666	2.26657	2.09278	2.05761
WBGene00007155	2.86421	3.04894	3.2297	4.58018	4.88197	4.24825	5.42236	4.09767	4.98907	2.70659	2.89201
WBGene00003508	7.91073	7.00366	7.47006	5.56971	8.55547	6.8246	5.23909	5.49299	4.76031	5.83284	5.66223
WBGene00007054	7.66091	8.49467	8.03243	4.51958	5.20104	5.75418	5.91248	4.67667	5.29047	5.05967	4.78892
WBGene00007158	3.41386	3.60794	2.9579	4.68894	3.82645	3.11155	3.24584	2.99789	3.05405	2.58727	2.59411
WBGene00007159	3.58875	2.79176	4.19279	3.94044	3.25625	2.86937	2.9426	2.77844	3.06702	2.25481	2.96725
WBGene00007166	3.22481	2.83527	2.9742	2.41117	2.29733	2.12062	2.3306	2.25194	2.33019	2.11369	2.15755
WBGene00006289	2.60271	2.50387	2.42009	2.49458	2.0399	2.24918	2.22631	2.43568	2.28654	2.24493	2.23044
WBGene00007161	2.66804	2.52196	2.59093	2.54587	2.06067	2.11974	2.15643	2.28556	2.23419	1.97966	2.02847
WBGene00006080	2.38079	2.30534	2.44338	2.47023	2.1195	2.30962	2.36735	2.49646	2.39944	2.01435	2.05126
WBGene00007162	4.74765	6.22205	3.8181	2.87794	2.52592	3.234	4.80911	2.60818	2.97069	3.45731	2.61135
WBGene00007163	2.6334	2.60032	2.37898	2.23341	2.13489	2.124	2.13765	2.23034	2.56547	2.11552	1.99032
WBGene00004469	11.9044	12.0002	11.9879	11.0057	10.917	12.356	12.7277	12.5054	12.5311	11.5546	11.8091
WBGene00007167	8.24674	7.8602	8.12149	6.02913	7.19696	8.05528	6.93114	5.35389	4.09139	6.64076	5.3088
WBGene00007168	7.35546	6.22217	6.65908	5.71044	9.24964	7.67597	5.85705	5.4334	4.27053	6.84018	5.71961
WBGene00007169	2.90427	3.52682	2.82304	3.89184	3.45958	2.77757	2.87165	2.61038	3.0616	2.28861	2.81009
WBGene00007170	2.90581	3.11168	2.78742	2.85699	2.58805	2.40858	2.28311	2.4163	2.46466	2.17452	2.16592
WBGene00007171	7.8002	7.91521	7.75882	7.02255	8.56536	8.95584	8.94075	7.58341	7.84995	8.94416	8.06074
WBGene00007172	3.16739	3.05621	2.58462	2.88664	2.64428	2.57506	2.55438	2.56217	2.62675	2.39574	2.44932
WBGene00044636	3.3567	3.58927	3.301	2.84734	2.67105	3.13515	3.27755	3.19842	3.26238	2.55223	2.63586
WBGene00003729	2.4579	2.57978	2.60531	3.07637	2.77301	2.56479	2.839	2.87902	3.11136	2.26357	2.22316
WBGene00007174	2.57618	2.58034	2.414	3.26258	2.83294	2.41582	2.43635	2.46581	2.53025	2.28214	2.23885
WBGene00007175	4.23991	4.33532	4.14338	4.85758	5.16886	5.85329	6.68942	6.05717	6.56212	5.33884	5.88388
WBGene00007176	3.21439	3.20914	3.0117	4.50095	4.1182	3.05544	3.04039	3.04703	3.28525	2.74608	2.7867
WBGene00007177	2.69328	2.59568	2.52702	3.03437	2.59041	2.31724	2.37352	2.56182	2.45652	2.23479	2.21933
WBGene00006712	2.80805	2.66709	2.79456	2.99017	2.66391	2.56281	2.38728	2.51251	2.5394	2.18686	2.24599
WBGene00015167	2.57963	2.93846	2.76128	2.75836	2.41093	2.94808	2.92307	2.89279	2.7174	2.24574	2.20504
WBGene00015168	8.59028	9.2688	9.04478	5.48544	5.84456	8.30209	8.26552	8.93823	8.4565	5.53968	5.41026
WBGene00015169	3.32455	3.51777	3.43129	3.69884	3.51547	2.48814	2.62815	2.67626	2.74493	2.41314	2.522
WBGene00043982	2.68571	2.74853	2.72159	3.20343	2.79223	2.53908	2.80577	2.92708	3.07365	2.25698	2.20384
WBGene00015171	4.91022	4.50041	5.14545	3.53783	3.41839	4.46206	3.29762	4.01368	3.15808	3.38706	2.78578
WBGene00015172	2.46586	2.82879	2.56931	3.60121	3.39774	3.45629	4.97608	3.50204	4.97605	2.68178	2.86854
WBGene00000895	2.83161	2.80859	2.7394	2.83271	2.58971	2.26497	2.4061	2.50377	2.48269	2.23295	2.28977
WBGene00000903	3.62687	3.33827	2.84141	3.39851	2.98863	2.71426	2.60963	2.67247	2.73958	2.19454	2.21533
WBGene00015173	7.1577	7.05956	7.14686	4.60558	4.8614	5.93436	5.24854	5.09131	4.40153	4.88637	5.86008
WBGene00015175	2.74084	2.84454	2.68124	2.63053	2.19791	2.04994	2.15386	2.2528	2.29769	2.01849	2.1089
WBGene00004393	2.43152	2.73666	2.58057	2.68091	2.60956	2.32361	2.35558	2.23037	2.36187	2.07505	2.04188
WBGene00001856	9.96365	9.56842	8.99797	8.71334	10.9541	10.0591	9.45376	8.67925	9.62596	8.47964	7.7941
WBGene00000772	7.16378	7.61608	6.87731	5.71807	8.26972	7.28433	7.5401	6.03928	6.70266	7.88645	7.16494
WBGene00001600	5.99313	5.90823	6.80074	4.79837	4.9656	6.22771	6.54788	5.33431	5.39254	7.08081	8.07464
WBGene00003472	5.88198	5.70103	5.46019	3.34169	4.41666	4.74413	3.8727	3.26339	2.8705	5.56472	4.7658
WBGene00015176	5.98131	5.5059	5.22924	4.15832	5.02186	5.5477	5.19275	3.79021	3.47608	6.22281	5.87723
WBGene00015177	2.61522	2.62143	2.66561	2.75519	2.58076	2.37764	2.41736	2.48828	2.4745	2.29036	2.24815
WBGene00015178	2.95148	2.8426	2.90242	2.90011	2.18	2.19143	2.18184	2.29813	2.35286	2.174	2.03763
WBGene00015179	3.08728	2.71208	2.66	2.95049	2.66388	2.67513	2.50805	2.62978	2.69007	2.37616	2.14857
WBGene00015180	6.98093	5.16821	7.47893	2.99797	3.17829	3.26279	2.48831	2.78822	2.54485	3.01832	2.62094
WBGene00015181	8.75595	9.31335	9.25706	4.64624	5.5968	7.60022	7.57016	7.74639	7.62374	6.92746	6.64005
WBGene00001638	5.30923	5.11876	5.93274	3.30325	3.12323	5.24796	5.20349	4.89443	4.14765	4.12373	4.13067
WBGene00015182	2.55779	2.59601	2.36953	2.52168	2.03319	2.39495	2.4766	2.29397	2.52408	1.87696	2.07236
WBGene00015183	3.17595	2.99144	3.02661	2.9904	2.68756	2.67635	2.1323	2.74842	2.36947	2.41947	2.18738
WBGene00015191	5.36527	5.67809	4.87898	3.31447	3.52322	4.81042	5.04809	3.6884	3.61378	4.43288	4.16432
WBGene00015192	3.14081	3.02468	3.18167	3.72438	3.29967	3.03085	3.20967	3.05314	3.1807	2.6731	2.73913
WBGene00015193	2.86581	2.75732	2.99901	3.69174	2.88849	2.64331	2.45139	2.4328	3.09534	2.28551	2.55011
WBGene00015194	6.31109	6.24823	6.45089	4.08166	4.76218	4.67223	3.87528	3.4853	3.3656	4.83066	4.2572
WBGene00015184	7.42739	8.12092	7.96231	6.2144	6.00968	6.91753	7.19087	7.68923	7.62167	5.34944	6.63905
WBGene00015185	5.2412	5.207	5.10423	4.55847	4.11339	5.03564	5.46555	5.36729	5.58914	3.35966	3.89342
WBGene00015186	6.25365	5.46471	6.24674	5.03514	4.94379	6.51747	6.08819	6.29085	5.62482	4.60784	4.36099
WBGene00000296	2.80345	3.1928	2.57375	3.20551	2.79359	2.58044	2.38728	2.50976	2.64502	2.31947	2.3336
WBGene00015187	4.45471	3.98956	3.92778	3.48703	6.0662	4.2507	3.50704	3.19932	2.80824	4.81543	4.49098
WBGene00015188	4.22303	3.70486	3.80875	3.43383	6.19444	4.59652	3.36045	3.87849	3.0348	4.44712	4.39575
WBGene00015189	6.59531	6.41285	6.26461	5.47938	9.86086	7.07911	6.84966	5.35623	5.78903	7.66803	6.39222
WBGene00015190	4.06763	3.67119	3.23833	4.25369	3.78314	3.25537	3.69529	3.32882	3.41583	3.06327	3.18744
WBGene00002997	5.16847	5.21859	5.00752	5.56964	5.08053	6.01497	6.10137	5.19884	5.58389	4.5393	3.98816
WBGene00005542	2.3413	2.59218	2.22938	2.80768	2.40239	2.22914	2.17614	2.32341	2.24662	2.23439	2.10309
WBGene00005543	2.85835	2.68748	2.93509	2.93618	2.37163	2.26766	2.21244	2.44057	2.22807	2.37652	2.18045
WBGene00005540	2.58734	2.47854	2.49212	3.01082	2.63121	2.21572	2.29894	2.48504	2.3192	2.1957	2.24492
WBGene00005541	2.64161	2.60984	2.47061	3.09961	2.66366	2.32976	2.35906	2.5351	2.65259	2.25963	2.24527
WBGene00015196	2.81214	3.31996	3.14159	4.36783	3.61102	3.98833	4.34103	4.92559	5.47721	2.56838	2.44584
WBGene00015197	3.08287	3.37396	3.40633	4.10637	3.69331	3.31385	3.66363	3.35945	3.85948	2.77789	2.7375
WBGene00015198	3.05117	2.86338	2.89042	3.15287	2.65506	2.59793	2.2688	2.66917	2.44138	2.4116	2.21001
WBGene00015199	2.93851	2.57382	2.71946	3.94547	3.78183	2.60577	2.68189	2.77612	2.82343	2.67376	2.66885
WBGene00015200	5.51115	5.4206	5.04073	4.0688	3.84892	4.12671	4.14453	3.67339	3.82821	3.34393	3.63735
WBGene00002251	8.20061	8.60856	8.20774	5.04776	5.74108	7.62088	7.46928	5.86694	5.87834	6.30737	5.85114
WBGene00007178	3.49175	3.76738	3.38887	3.01503	2.44814	3.04281	3.19826	3.44612	3.5822	2.37788	2.35621
WBGene00007179	2.28673	2.47955	2.39439	2.93088	2.73007	2.49251	2.45735	2.5495	2.66204	2.21693	2.30433
WBGene00007180	3.82588	4.26226	3.43646	3.82848	3.36066	3.65756	3.45606	4.01796	4.00245	2.33124	2.6417
WBGene00007181	2.78549	2.58371	2.6811	2.98516	2.5066	2.23107	2.17844	2.32719	2.30592	2.15721	2.17994
WBGene00007182	2.42822	2.60097	2.30884	2.48369	2.2078	2.27348	2.11936	2.33272	2.30249	2.07528	2.14374
WBGene00007183	2.63612	3.03147	2.86417	2.88868	2.74968	2.30472	2.1827	2.45943	2.46389	2.09434	2.1387
WBGene00001094	8.76314	8.88529	9.08276	6.2541	5.8982	8.06529	8.60317	8.33735	8.29775	8.21536	9.02473
WBGene00007184	7.24931	7.40157	7.296	4.77478	4.87437	5.74208	5.18872	4.70352	4.71854	5.41124	5.84387
WBGene00000268	6.81455	6.59437	7.09089	5.31702	8.17561	7.7388	7.74066	6.43102	6.14516	6.8514	6.64949
WBGene00004980	8.7282	8.53276	8.8856	6.58015	6.90272	7.9712	7.4347	7.36304	7.07283	7.01865	7.84165
WBGene00007186	7.20718	6.88844	7.49507	4.61499	5.19377	6.93033	6.5972	5.58956	5.50721	6.56759	6.18587
WBGene00007187	6.79918	6.95804	6.76803	3.55557	4.58307	3.86446	3.62964	3.18473	3.37433	3.18318	2.91294
WBGene00007188	7.93407	7.46609	7.5006	4.45034	4.33427	5.91062	5.65409	4.78583	4.5231	4.56798	4.17983
WBGene00002178	2.56722	2.66924	2.67031	2.98437	2.54768	2.46047	2.38355	2.5508	2.53005	2.44763	2.26364
WBGene00015202	2.47796	2.71564	2.3117	2.64154	2.09959	2.01911	2.05701	2.5648	2.4578	2.05572	1.95503
WBGene00007189	7.09367	6.26126	6.91364	4.57804	5.53144	6.19424	5.28026	4.31452	3.81161	4.87926	4.0541
WBGene00005016	3.6107	3.35707	3.45845	5.26834	5.0264	4.16583	5.19455	4.34127	5.24788	3.37108	3.78046
WBGene00007190	3.11992	3.13999	5.27193	4.99157	4.54867	3.70392	3.45933	3.2354	4.59713	2.72739	5.43312
WBGene00007191	2.49477	2.7799	2.71227	3.02199	2.44863	2.43289	2.39112	2.52229	2.5102	2.31371	2.40813
WBGene00007192	9.34609	9.64217	9.68049	7.94101	7.85861	9.49048	9.87009	9.93063	9.95921	9.15266	9.81845
WBGene00007193	5.55549	5.00877	5.5616	3.67729	4.28781	4.37867	4.14267	3.12981	3.24554	4.38279	4.29208
WBGene00007194	8.28016	7.93654	7.50003	4.0841	4.001	4.05551	3.67438	4.31241	4.19257	2.74544	2.64661
WBGene00000529	2.67373	2.80324	2.7191	3.35942	2.90701	2.81349	2.80975	2.95941	2.88467	2.47943	2.47902
WBGene00005149	2.43575	2.85182	2.34916	2.57202	2.12031	2.20749	2.11924	2.25516	2.26288	1.996	2.02094
WBGene00007044	2.74215	2.68247	2.69636	2.988	2.53985	2.55391	2.64716	2.55491	2.59721	2.68498	2.30777
WBGene00015203	5.84465	6.0246	5.87998	4.34533	4.29972	4.05945	4.21476	3.34033	3.38326	3.89744	3.76233
WBGene00003730	2.55666	2.9754	2.88328	2.97909	2.92866	3.91979	4.28739	4.08988	4.07148	2.48193	2.46492
WBGene00015204	6.00037	6.25408	5.89688	3.12824	2.88237	3.90703	4.04348	3.31318	3.38809	3.81162	4.11541
WBGene00015206	6.10753	6.56441	6.42288	4.24582	5.42099	6.37392	6.87081	5.90241	6.17316	5.48099	5.86647
WBGene00015208	7.52357	7.78197	7.70251	3.9349	3.97429	5.19988	5.28833	4.81787	5.15361	4.50073	4.0037
WBGene00015210	2.32939	2.34364	2.47674	2.49802	2.30233	2.03646	2.23253	2.35768	2.20611	2.02488	2.11146
WBGene00015211	2.34939	2.56135	2.55991	2.47847	2.07903	2.08541	2.19003	2.31451	2.37425	2.01377	2.06424
WBGene00006814	2.53201	2.74566	2.74688	2.79161	3.12252	2.61214	2.81363	2.72623	2.77782	2.514	2.36654
WBGene00015213	2.98264	2.98408	3.15621	3.12882	2.82422	2.4529	2.32348	2.40709	2.66585	2.23046	2.37531
WBGene00015214	2.2754	2.36137	2.39995	2.62212	2.20983	2.24347	2.32688	2.25791	2.33733	2.21037	2.14427
WBGene00015215	2.46622	2.29483	2.3779	2.47825	2.30419	2.17004	2.18151	2.29285	2.35695	2.1225	2.08812
WBGene00015217	2.86161	2.77325	3.06082	2.59691	2.41636	2.89039	2.50275	2.57786	2.51862	3.01999	2.76136
WBGene00015218	2.71234	2.7379	2.76256	3.29417	2.6395	2.45889	2.42475	2.66306	2.45517	2.31971	2.27218
WBGene00015227	2.74	4.81847	2.64217	3.07458	2.82834	2.57697	4.88202	2.73189	3.76634	2.31317	2.40448
WBGene00006006	2.52669	2.57347	2.26079	2.38377	2.05795	2.07238	2.09547	2.28079	2.2195	2.09989	2.04656
WBGene00015219	2.78812	3.51069	3.00111	3.56163	3.22561	3.53671	4.09852	3.04602	3.27326	3.09035	3.12091
WBGene00015220	2.58908	2.60756	2.54958	2.95311	2.54998	2.67556	2.62958	2.65572	2.57559	2.38488	2.2613
WBGene00015221	2.38406	2.30776	2.188	2.28504	2.23195	2.15109	2.23724	2.27128	2.3614	1.91032	1.90013
WBGene00015222	2.33148	2.57874	2.24518	2.38965	2.03561	1.96916	2.09691	2.20023	2.30892	2.02864	2.07706
WBGene00015223	2.41138	4.57609	2.39882	2.52139	2.10542	2.12599	2.63115	2.25204	2.37366	1.97126	2.07724
WBGene00015224	2.61809	2.66185	2.2139	2.42613	2.0588	2.15663	2.15383	2.17192	2.37167	2.06066	2.07831
WBGene00015225	2.53331	6.61848	2.6967	2.7311	2.50382	2.2198	4.43925	2.27081	3.01211	2.36352	2.26374
WBGene00015226	2.51226	4.20987	2.32296	2.44489	2.14621	2.07148	2.6596	2.23948	2.38991	2.00336	2.0497
WBGene00001432	2.76132	2.72989	2.79751	2.94318	2.486	2.35157	2.3442	2.54798	2.3549	2.06467	2.08952
WBGene00001228	6.62063	6.17288	6.744	6.62559	6.86119	8.11179	8.16296	8.35485	8.34006	7.80905	8.46191
WBGene00015236	4.17341	5.15551	6.4164	3.49044	3.03554	3.02768	3.76505	2.76645	3.15907	2.79158	4.23271
WBGene00015237	6.88605	7.02441	7.03346	4.59913	4.87411	6.83704	5.82562	6.35146	5.22226	6.15105	6.59758
WBGene00015238	4.67799	5.54035	5.10291	3.83204	4.26224	4.60768	5.22047	3.78805	4.16279	4.20645	3.92935
WBGene00015239	5.99696	6.11263	5.98566	3.80378	4.12317	5.75295	5.1967	4.74757	4.30092	5.01405	5.53711
WBGene00015228	2.50721	2.25594	2.58141	2.30865	1.83421	2.2211	2.03572	2.24415	2.29185	1.99121	1.8588
WBGene00015229	2.70466	2.89173	3.69377	2.70787	2.33765	2.30201	2.49903	2.4472	2.36109	1.95011	2.0741
WBGene00015230	2.60902	2.59863	3.28268	3.17418	2.64028	2.32587	2.49362	2.51757	2.72587	2.18846	2.32439
WBGene00015231	2.63966	3.71025	2.73816	2.65403	2.55454	2.45978	2.98375	2.66411	2.72001	2.37868	2.19145
WBGene00015232	7.69182	8.69687	7.49083	5.43259	5.39792	6.65187	7.6588	5.70311	5.89596	5.29721	5.75262
WBGene00015233	6.47557	6.26212	5.76127	3.95091	4.6107	5.96549	6.26336	4.70181	5.18675	5.67129	4.66007
WBGene00044321	7.25426	6.87484	7.39976	4.71001	4.80195	5.39995	5.15914	5.05108	4.98797	5.54688	6.50507
WBGene00015235	7.72322	7.19957	6.57775	5.61405	7.96097	6.89136	6.2992	5.91153	5.61096	6.43903	6.25623
WBGene00001562	6.86341	7.34466	7.25113	5.49646	6.8967	7.46332	6.63419	7.54658	6.85549	5.40849	5.0711
WBGene00007195	9.04947	9.99334	9.4668	5.20197	5.69408	5.82243	6.35901	4.53827	4.70768	4.81084	4.45469
WBGene00007197	3.17414	3.08433	2.83328	2.88684	2.78267	2.74765	3.14937	2.8806	3.10529	2.53524	2.70384
WBGene00007200	2.54121	2.49432	2.53483	2.88895	2.78498	2.83465	2.71735	2.79607	2.76883	2.58375	2.64372
WBGene00002212	3.42074	3.22945	3.1269	3.49274	3.24011	2.6029	2.73916	2.70308	2.77714	2.31492	2.50834
WBGene00003993	6.46165	6.37338	6.72329	3.54185	4.72835	4.93605	5.60645	4.31148	4.63289	4.73659	5.47044
WBGene00001443	6.04339	5.93831	6.40301	3.74474	5.04843	4.81206	4.11309	4.04539	3.55632	5.56108	5.818
WBGene00015240	4.9439	5.27261	5.01379	3.55278	3.83274	3.34202	3.41805	2.94439	3.29437	3.17403	3.13546
WBGene00015241	2.82218	2.67906	2.69091	3.51141	3.23769	2.47699	2.49902	2.48363	2.60053	2.41594	2.50504
WBGene00015242	2.88587	2.71027	2.7655	3.14175	2.80546	2.37502	2.32102	2.42071	2.57625	2.29695	2.19211
WBGene00015243	2.62438	2.53596	2.54346	2.82279	2.62917	2.27161	2.19575	2.36878	2.44306	2.21579	2.27013
WBGene00015244	2.88902	2.85742	2.83699	3.83689	3.60865	2.36244	2.47906	2.75384	2.61029	2.65729	2.41857
WBGene00015245	6.83664	6.59194	6.92357	6.65748	7.82542	7.33734	7.13426	5.41321	5.16343	8.02143	7.92104
WBGene00044647	4.90272	5.06466	4.7305	3.60539	3.87279	3.97336	3.62007	3.4684	3.34689	3.79575	3.63448
WBGene00006599	3.79449	4.11409	4.14512	4.12256	4.28773	4.5986	4.67342	4.46093	4.76972	3.35086	3.14232
WBGene00015246	3.3103	2.91423	3.54276	3.82112	2.92428	2.69535	2.73551	2.96062	2.82688	2.42521	2.58129
WBGene00015247	3.00988	2.98806	3.09656	3.13007	3.06525	2.57715	3.08673	2.74957	2.78179	2.27283	2.36989
WBGene00015248	9.23764	8.98187	9.56107	8.23729	8.06044	7.49186	7.62745	8.51975	8.30834	5.12694	5.89221
WBGene00015249	5.23246	5.05249	4.93677	5.68116	6.20895	7.33248	7.1491	5.5042	5.70612	7.6929	6.37795
WBGene00015250	5.18244	4.9997	4.70171	4.59412	5.52508	5.43862	5.67228	4.38206	4.87312	5.42423	5.98917
WBGene00015251	6.87132	5.8778	6.07912	4.86806	4.96952	5.64638	5.90681	5.48308	5.03825	5.92841	5.79768
WBGene00000817	6.52834	6.13218	6.62813	6.08355	6.58442	7.28509	7.47087	7.19898	7.26266	6.17159	6.39597
WBGene00005086	2.46168	2.20241	2.26165	2.50501	2.10517	2.17306	2.26913	2.34736	2.19762	2.00337	2.09904
WBGene00015255	2.9582	2.76204	2.84847	3.25663	2.8303	2.24298	2.36248	2.49934	2.3841	2.17508	2.27581
WBGene00015257	2.74414	2.583	2.63016	3.25467	2.60093	2.51509	2.54029	2.60752	2.63092	2.32936	2.45605
WBGene00015258	2.50476	2.75076	2.62671	3.02357	2.81573	2.30803	2.42055	2.50644	2.52507	2.35091	2.25742
WBGene00015259	2.43967	2.32253	2.3823	2.54633	2.301	2.25914	2.4242	2.43727	2.41472	2.08387	1.97636
WBGene00015260	2.78682	2.71425	2.70227	2.98345	2.62404	2.5113	2.4223	2.57248	2.60603	2.26634	2.43282
WBGene00015261	2.65543	2.60494	3.24052	2.74663	2.3772	2.164	2.05775	2.42297	2.26296	2.01379	1.92823
WBGene00006637	2.45647	2.45494	2.53816	2.79121	2.44007	2.30026	2.61344	2.53099	2.60528	2.30668	2.29122
WBGene00006479	4.95563	4.05976	4.92151	4.34309	4.42492	6.50406	6.8443	7.00723	6.95637	3.4914	3.8859
WBGene00015263	2.66849	2.50119	2.90359	2.87984	2.55245	2.47027	2.49769	2.62596	2.64744	2.24371	2.26774
WBGene00015264	2.76867	2.58871	2.64455	3.4012	2.93261	2.44024	2.5025	2.60281	2.64189	2.42222	2.35518
WBGene00006766	3.43979	3.24886	3.25915	3.64474	3.44107	2.87821	2.33455	2.77899	2.57101	2.54169	2.53526
WBGene00023421	7.92927	8.80744	8.31753	4.45735	5.8151	5.62741	6.06623	3.60057	3.75944	4.54966	4.48129
WBGene00007201	7.83988	7.41636	7.35344	4.5244	5.26255	5.6659	6.06919	5.12738	5.97094	3.90955	3.5395
WBGene00007202	4.08934	4.33911	3.87277	3.78163	3.33469	4.17296	4.29574	4.16929	4.28314	2.35638	2.93122
WBGene00007203	2.75771	2.60674	2.51255	2.76693	2.48149	2.20532	2.36367	2.42596	2.51287	2.30984	2.27837
WBGene00007204	2.9998	2.90796	2.95162	2.8539	2.42425	2.31829	2.5073	2.48474	2.56096	2.18802	2.37155
WBGene00007207	6.24689	5.916	5.96541	5.12176	5.23479	5.79922	6.14676	4.25708	4.30254	6.16801	6.66331
WBGene00015266	5.41508	4.98335	4.99542	4.83384	4.20256	4.70125	4.69463	4.36159	4.54205	3.65892	3.83946
WBGene00015267	7.96903	8.18401	8.28333	5.82443	6.36134	7.82421	8.01865	8.08482	7.40187	7.49732	7.92259
WBGene00015268	3.00058	3.55735	2.94498	3.8575	3.3672	2.79622	3.41426	2.85014	3.01648	3.10725	2.96712
WBGene00007209	2.78135	2.53748	3.70062	4.22575	3.63603	2.83168	3.16941	2.88518	3.09013	2.42551	3.42982
WBGene00007210	2.66319	2.68821	2.66739	3.24165	3.15932	2.51902	2.61738	2.61342	2.80917	2.39542	2.3746
WBGene00007211	2.60866	2.3592	2.73759	2.53746	2.25783	2.45342	2.25489	2.47429	2.39138	2.15691	2.18388
WBGene00007212	3.55661	3.1948	3.48803	3.36701	3.10108	2.56992	2.82328	2.68845	2.84658	2.63221	2.58235
WBGene00007213	2.44566	2.51068	2.47416	2.7733	2.27452	2.43781	2.2789	2.39457	2.49334	2.46891	2.22654
WBGene00007214	2.46929	3.63056	3.00892	3.12879	2.84952	2.96419	3.20332	3.56064	3.45424	2.46457	2.18592
WBGene00007215	4.83485	4.88098	4.53014	4.20444	3.95109	4.93059	5.30506	4.91652	5.2116	3.92274	3.79488
WBGene00007216	4.28952	4.84789	4.10818	3.23573	2.95462	3.64823	3.87252	3.45653	3.51096	2.75159	2.46231
WBGene00007217	6.70301	6.68305	6.31165	4.03636	4.13183	4.5054	4.11169	3.98805	3.90899	2.94072	3.01165
WBGene00007218	3.22796	3.31841	3.48942	4.64189	4.00564	3.43341	3.66674	3.45113	3.51349	2.87427	3.09981
WBGene00077546	2.55936	2.49437	2.34047	3.5506	2.81239	2.6028	2.15533	2.63585	2.43456	2.37458	2.3206
WBGene00015284	2.38715	2.42392	2.42321	2.39609	2.0395	2.17473	2.26848	2.38213	2.40413	2.10442	2.10695
WBGene00044294	2.58947	2.54406	2.5725	3.25585	3.94072	3.28693	3.33489	3.74605	3.94667	2.50679	2.54525
WBGene00015278	2.60878	2.59246	2.70993	2.80494	2.68298	2.89492	3.28896	3.57063	3.41055	2.49153	2.88379
WBGene00015279	2.3988	2.53781	2.44489	2.47197	2.03143	2.233	2.19324	2.33158	2.31007	2.07571	2.09711
WBGene00015280	3.13421	3.24796	3.10178	4.1923	5.52644	6.34137	6.62602	6.93216	6.8234	3.07152	3.15911
WBGene00015281	2.45535	2.40404	2.59856	2.49477	2.22289	2.21433	2.17945	2.3707	2.20906	1.96787	1.90361
WBGene00015282	7.39599	7.08566	7.62876	4.26569	4.16124	5.11574	5.35145	5.00904	4.79675	4.01016	4.90085
WBGene00015283	5.45229	4.34332	4.92728	3.68341	4.55723	5.13741	3.79468	3.81555	2.95298	3.53002	2.97392
WBGene00005017	3.68938	3.53074	3.94494	5.19388	4.80078	3.87643	4.43054	3.95018	4.56296	3.14735	3.15191
WBGene00015285	4.61778	5.0002	4.76597	3.44201	3.71889	3.62518	4.23706	3.19873	3.38569	3.38704	3.25407
WBGene00015286	2.6713	2.58638	2.59978	2.86332	2.51898	2.48728	2.49686	2.65583	2.64085	2.26208	2.30013
WBGene00015287	2.69235	2.55627	2.69319	2.97604	2.87732	2.50825	2.69455	2.51395	2.84585	2.36559	2.30726
WBGene00015288	2.62465	2.56038	2.53481	2.64433	2.32301	2.28194	2.26604	2.29711	2.33765	2.27108	2.16781
WBGene00015291	6.64758	5.92687	6.66706	4.47682	5.47526	4.94672	4.59496	2.93983	3.78866	4.12423	3.65942
WBGene00022904	2.98724	2.81081	3.0486	2.46931	3.07752	2.34427	2.11777	2.31977	2.36782	2.44574	2.35918
WBGene00015274	3.69069	3.10582	4.20977	3.63192	3.29747	3.78371	2.93875	3.48428	3.00423	3.41459	2.86173
WBGene00015275	2.85407	2.70472	2.30698	2.72567	2.36961	2.42902	2.19371	2.59651	2.46901	2.12117	2.3219
WBGene00006467	2.55209	2.63683	2.60039	2.787	2.50084	2.62666	2.51332	2.54662	2.45607	2.89327	2.70651
WBGene00015276	2.8106	2.70763	2.49548	2.54477	2.04849	2.14529	2.31275	2.32013	2.27752	2.01779	1.93864
WBGene00004457	3.55364	2.76622	3.0484	3.08137	2.61828	3.14996	2.8922	3.03926	2.67823	2.99185	2.63329
WBGene00007220	2.56567	2.5433	2.56507	2.85792	2.46203	2.36115	2.42085	2.50428	2.4944	2.1978	2.24106
WBGene00000523	3.70182	3.21678	3.96228	2.79112	2.5362	2.81033	2.60262	2.67575	2.29891	2.21394	2.3105
WBGene00015294	2.31932	2.46757	2.44403	2.63026	2.41114	3.04132	2.9325	2.96322	2.90603	2.82438	2.37324
WBGene00015295	3.77513	3.16203	4.51969	3.32549	3.42442	4.48862	5.10751	4.2651	5.28008	3.99029	4.46673
WBGene00000526	3.05107	2.81026	3.99808	2.70288	2.54776	2.80785	2.66123	2.7652	2.70513	2.29241	2.25363
WBGene00003739	3.16934	3.10961	2.83011	3.56917	3.3137	2.90247	2.66199	2.9487	2.93307	2.63627	2.84044
WBGene00015292	2.78176	2.55199	2.41406	2.87893	2.41842	2.20338	2.26993	2.44627	2.35382	2.23614	2.11776
WBGene00015293	2.64359	2.70575	2.69012	3.42262	3.52874	2.94398	2.95559	3.03434	3.03499	2.37983	2.39648
WBGene00000186	5.50321	5.51809	5.22588	4.23678	5.1974	5.16053	4.70718	4.07609	3.56273	5.54439	5.22887
WBGene00015296	5.90006	6.8964	6.50311	4.25779	4.52318	4.09215	4.52865	3.73083	4.21927	3.70371	4.09638
WBGene00015297	5.6352	5.5059	5.64863	5.65647	5.43356	6.60109	6.8237	6.1303	6.49772	5.52547	6.26189
WBGene00015298	3.14023	2.86575	3.27851	2.46592	2.21997	2.27071	2.36699	2.75461	2.69557	2.17747	2.1995
WBGene00015299	3.01016	2.78259	2.80529	2.84131	2.72945	2.53499	2.41468	2.49565	2.40551	2.4081	2.16719
WBGene00015300	3.10522	3.15074	3.11237	3.17987	2.96561	2.437	2.36716	2.54975	2.6536	2.40565	2.45662
WBGene00015301	5.99856	5.60469	6.05694	3.85146	5.36876	5.5302	4.44067	4.12298	3.34436	4.90847	3.84474
WBGene00015303	2.72848	2.81711	2.66546	3.10702	2.80242	2.55532	2.53166	2.64642	2.66716	2.5388	2.47287
WBGene00007221	6.83405	6.72381	6.34734	5.19198	7.38414	7.15123	6.75607	4.45135	4.00543	5.97188	5.04944
WBGene00007222	2.89238	3.19762	3.28488	2.86551	2.4349	2.34712	2.32937	2.33678	2.342	2.01542	2.07283
WBGene00001413	6.43315	4.70315	6.19819	3.80488	7.0648	5.20043	3.64966	3.11431	2.50422	4.13581	3.30343
WBGene00000120	5.11919	6.97482	6.24161	3.65857	4.66712	4.68323	4.16044	4.33756	3.64418	2.86978	2.53073
WBGene00006438	2.81341	3.00944	2.97357	4.21464	6.13094	4.07335	4.05762	3.42414	3.31444	2.88771	2.66002
WBGene00002046	6.86013	6.68126	6.39042	5.48001	7.15951	6.94398	7.01397	5.58293	5.64851	6.92864	6.83268
WBGene00007230	2.54139	2.43938	2.66805	2.61327	2.27067	2.1432	2.16623	2.3254	2.33925	2.05122	2.07439
WBGene00007237	6.33021	6.16708	5.89351	3.81921	3.79212	5.01648	4.70371	4.10367	3.98496	4.72021	4.20699
WBGene00006808	6.96415	6.99754	7.42118	5.03387	6.38882	6.76152	6.19334	5.33273	5.21553	5.25754	5.34622
WBGene00001021	5.22008	5.64213	5.6422	3.16392	2.98293	2.78194	2.59591	2.61184	2.73384	2.06833	2.1664
WBGene00005970	2.38861	2.30632	2.36494	2.44695	2.14519	2.2016	2.07093	2.3167	2.25411	2.07734	2.12461
WBGene00005969	2.66563	2.63043	2.67441	2.95016	2.59828	2.29374	2.19844	2.36225	2.4966	2.29969	2.21642
WBGene00007234	6.92082	6.04916	6.45154	3.70142	3.60792	4.33854	3.61692	3.49041	3.41608	3.16768	3.04184
WBGene00007235	9.19866	9.33052	9.44605	5.07773	5.27841	7.76014	8.09986	8.2241	7.88462	7.28582	7.62688
WBGene00007236	3.47656	3.73959	3.77898	3.37841	2.68202	3.04338	3.09984	3.32583	3.15729	2.37793	2.14387
WBGene00007242	4.29607	4.85514	4.29545	4.02445	3.50421	3.40316	3.3284	3.06656	3.23439	2.79174	2.58734
WBGene00044333	3.06679	2.74317	3.00428	3.41099	3.02133	2.51062	2.88501	2.34157	2.57921	2.26583	2.29465
WBGene00007244	4.78949	4.14132	5.88617	4.35149	4.44376	4.20393	3.60051	3.36608	3.95842	3.20268	4.13736
WBGene00007245	2.69102	2.31245	2.52703	2.65046	2.32612	2.43323	2.37118	2.48396	2.47468	2.36903	2.39793
WBGene00007247	2.6879	3.13233	2.94053	3.52086	2.99231	2.59737	2.55864	2.78446	2.6024	2.50912	2.60236
WBGene00007248	3.47624	4.43928	4.35619	4.06842	3.45059	2.86097	3.08254	2.77591	3.35919	2.24647	2.60357
WBGene00007249	2.69404	2.66983	3.25445	3.53255	2.83024	2.48994	2.40768	2.43204	2.46881	2.18824	2.16277
WBGene00004179	8.73182	8.82063	8.00517	6.06906	7.02983	7.98605	8.42549	5.68559	6.1434	7.65966	8.00144
WBGene00015305	2.63178	2.5845	2.83061	2.76329	2.42093	2.30013	2.34501	2.31979	2.3625	2.16642	2.22927
WBGene00015306	2.64844	2.7192	2.69841	2.99857	2.55858	2.22974	2.29843	2.44866	2.4888	2.22385	2.23329
WBGene00015307	5.74782	5.62308	5.96646	2.90421	3.0278	3.70337	3.51309	3.23927	2.87231	2.77673	2.44665
WBGene00015308	6.33114	5.98965	5.65377	4.89425	5.17517	6.97023	6.56237	5.26557	5.20114	5.57749	5.24368
WBGene00015309	2.81811	2.56619	2.23745	2.78913	2.47467	2.21144	2.18548	2.38653	2.38527	2.12343	2.03933
WBGene00015310	5.76606	5.34622	5.82071	3.87293	3.89142	4.71452	4.05621	3.13267	3.00806	4.0897	3.57585
WBGene00015311	2.78334	2.58893	2.54813	2.44384	2.30814	2.26802	2.23395	2.26776	2.31335	2.11863	1.91044
WBGene00000170	3.64809	3.99719	4.71497	4.9819	5.14738	8.41795	7.3422	8.9809	7.70787	7.63622	6.9839
WBGene00007224	3.81846	3.1177	3.84648	3.56597	3.27342	2.74839	2.65953	2.60723	2.78622	2.33746	2.18003
WBGene00007225	7.09752	5.58059	5.80832	5.16144	5.72674	7.7523	4.74676	6.50634	3.51002	6.12955	4.2703
WBGene00007226	6.05043	6.65211	5.86684	5.2391	8.21434	7.37547	7.62119	5.31363	6.39162	7.03641	6.02771
WBGene00007227	7.50933	7.08652	7.4233	5.30106	7.65399	6.99578	6.18304	4.99903	4.70098	7.87629	7.29514
WBGene00006510	5.10921	4.84155	5.13501	4.3924	4.21288	5.10112	4.7266	4.21515	4.32609	3.58456	3.77589
WBGene00007228	2.6406	2.45039	2.53135	2.98147	2.46696	2.86143	2.44682	2.99374	2.55463	2.39645	2.38797
WBGene00000289	6.30334	5.48179	5.79109	4.49846	4.86402	7.094	5.35434	6.27506	4.73163	6.89636	5.89999
WBGene00007229	2.27647	2.42106	2.39959	2.52983	2.26863	2.37462	2.12667	2.23317	2.35951	2.19187	2.16611
WBGene00015312	8.5373	6.24722	7.5281	8.14403	11.639	10.2101	8.4644	8.57636	7.02818	10.7108	9.21748
WBGene00000540	4.62327	4.15961	4.31497	3.0759	2.92951	3.71243	3.4252	3.74934	3.16206	3.16278	2.98742
WBGene00000965	8.10644	8.5248	8.25801	3.96253	4.48802	6.27573	6.53176	5.9885	5.25709	6.40789	6.68311
WBGene00001022	5.81972	6.31615	6.71236	3.25028	2.89683	3.74916	4.32868	2.83097	3.00312	4.02162	3.68232
WBGene00001333	7.44427	7.42464	7.35236	6.33706	7.25387	7.24823	7.65681	7.18172	7.32125	7.52729	7.92075
WBGene00015313	5.50557	6.99844	5.83072	6.26639	7.14787	7.17445	8.93824	6.09098	9.06872	7.7566	8.28573
WBGene00002717	6.86159	7.70286	7.10289	5.77396	5.98121	8.06824	7.71585	7.78675	7.01919	7.74985	7.39788
WBGene00000637	2.67812	2.51054	2.64849	3.7331	3.11537	2.53527	2.72973	2.55241	2.83748	2.36612	2.49276
WBGene00007252	2.50948	2.45702	2.46018	2.73323	2.35593	2.38723	2.33975	2.4264	2.48519	2.35943	2.46032
WBGene00007253	2.453	2.45345	3.09328	2.70298	2.22977	2.5086	2.11128	2.36797	2.51566	2.13855	2.1224
WBGene00007254	2.61931	2.57132	2.577	2.76382	2.5718	2.45911	2.48975	2.73138	2.74873	2.19483	2.16503
WBGene00003622	6.51922	6.44988	6.37855	4.38533	7.02087	6.10362	5.54655	4.49345	4.90994	4.08383	3.81211
WBGene00007255	3.31067	3.57346	3.38094	2.76692	2.78063	2.95851	3.21831	2.42941	2.36428	2.30056	2.39124
WBGene00007256	7.56998	7.35685	7.26922	4.72579	6.36922	6.10992	5.23667	4.21596	4.26883	5.49611	4.24284
WBGene00007257	2.54222	3.23668	2.44221	3.06607	2.26922	2.21739	2.40083	2.95977	2.7476	2.19364	2.0221
WBGene00007258	5.08167	4.88779	5.1338	3.56253	3.77453	4.06559	3.60304	3.39092	3.03571	4.58336	4.57225
WBGene00001781	2.57131	2.80309	2.80269	3.04023	2.2356	2.43418	2.47068	3.01351	2.54696	2.24197	2.24353
WBGene00044090	2.33899	2.42149	2.43251	2.64771	2.3879	2.20968	2.15001	2.32132	2.23273	1.94953	2.07194
WBGene00015315	2.78854	2.63696	2.56894	2.97175	2.70012	2.45923	2.57746	2.47536	2.53516	2.39861	2.4561
WBGene00015316	2.79415	2.6442	2.66053	2.67989	2.29265	2.18235	2.26784	2.34201	2.423	2.03757	2.0602
WBGene00003096	3.50654	4.60787	4.02007	3.4819	2.9665	5.83115	6.31332	7.03277	6.79807	4.17347	4.11723
WBGene00015317	2.98239	2.69932	2.53943	3.2014	2.64454	2.13989	2.08581	2.32086	2.29291	2.07232	2.1119
WBGene00015318	2.8175	2.4709	2.39872	2.48283	2.37165	2.21437	2.24134	2.17541	2.27577	2.11329	2.12877
WBGene00044088	2.36499	2.45109	2.43646	2.64728	2.29111	2.34721	2.19787	2.37573	2.40322	2.18374	2.18056
WBGene00044089	2.34017	2.18086	2.40625	2.46635	1.95919	2.08174	2.01256	2.20162	2.33945	2.0368	1.9355
WBGene00015326	9.00526	9.25933	9.08377	8.56127	9.08607	9.38166	10.1856	9.35977	10.0743	9.90676	10.4561
WBGene00015327	6.38963	5.40336	6.11741	5.82294	9.75512	7.1835	6.63324	5.86222	5.3028	7.10425	6.96851
WBGene00015328	3.46273	3.64017	3.5829	3.15053	2.90428	3.69704	3.23313	3.84099	3.62643	2.78287	2.66581
WBGene00015329	8.30208	8.0921	8.13152	6.12719	6.96329	7.67351	7.26717	6.30559	6.60683	5.44975	5.00131
WBGene00015330	6.24113	6.38172	6.18661	5.79132	6.69352	7.10026	6.84627	5.93456	5.94202	5.48136	5.29913
WBGene00000082	2.87433	2.62728	2.59978	3.36775	2.86414	2.52141	2.55505	2.65014	2.57057	2.38721	2.37764
WBGene00003616	4.66541	3.79757	4.19782	3.61984	3.7023	3.85346	3.27014	3.2735	2.86527	4.47261	3.94083
WBGene00007259	2.29489	2.7179	2.66342	2.59984	2.14276	2.22835	2.39453	2.40842	2.47636	2.16423	2.06761
WBGene00015320	4.05814	4.24015	3.50097	2.81578	2.63561	2.40166	3.03088	2.06779	2.54639	2.12242	2.22202
WBGene00015322	3.4918	3.02004	2.95496	2.91956	2.92127	2.5181	2.60493	2.78585	3.10124	2.0765	2.19779
WBGene00001953	2.76626	3.24545	3.35382	4.1574	3.99798	2.72272	2.82134	2.85129	2.83553	2.65064	2.82876
WBGene00015323	2.96986	2.85109	2.81996	3.16059	2.66506	2.38069	2.33286	2.55243	2.45362	2.19628	2.23681
WBGene00015324	4.26837	5.29683	4.30976	3.81473	4.6873	3.77622	3.67088	3.43161	3.70337	3.68795	3.63094
WBGene00015332	2.92404	4.66861	2.78059	3.08824	2.8041	3.11437	4.84218	3.42575	3.94838	2.58272	2.58546
WBGene00000845	2.55598	2.63319	2.4757	2.80626	2.45661	2.32371	2.41689	2.56691	2.50201	2.12594	2.1611
WBGene00015333	2.61306	2.68249	2.75818	2.61144	2.31272	2.64343	2.69769	2.64865	2.55553	2.13022	2.18277
WBGene00015334	2.69209	3.40943	3.04493	2.67229	2.39925	2.40944	2.57031	2.28814	2.44169	2.35284	2.2213
WBGene00001130	7.05706	7.08573	7.50517	5.28469	5.57887	6.08216	6.3418	6.44903	5.89181	4.51711	4.99906
WBGene00007260	3.4777	3.69565	3.33685	3.71778	3.25954	3.23074	2.81477	3.30651	2.79502	2.71553	2.40952
WBGene00007261	4.07863	4.11473	4.42754	4.09147	4.92502	5.72947	6.65338	5.68371	6.27857	4.12581	4.3282
WBGene00007262	2.58446	2.67722	2.75943	2.67698	2.47877	2.40232	2.1839	2.48892	2.41247	2.13873	2.32688
WBGene00004777	2.91088	2.84025	2.79552	3.56551	3.21651	2.86186	2.81003	2.93988	2.89571	2.68165	2.80057
WBGene00015335	2.42534	2.68942	2.71636	3.36429	3.08288	2.27018	2.46435	2.38907	2.54484	2.31585	2.20195
WBGene00015336	3.15079	2.94004	2.72438	2.8927	2.93463	2.77767	2.93754	2.90646	2.87407	2.31373	2.26486
WBGene00015337	2.8752	2.86239	2.81484	3.02613	2.4068	2.28365	2.43652	2.6434	2.43413	2.21629	2.24895
WBGene00015344	6.60848	5.59544	6.6462	4.28325	3.92049	6.47797	6.20687	7.29209	6.41711	3.98363	4.37754
WBGene00015338	2.80217	2.61101	2.6348	2.85246	2.54171	2.32758	2.29539	2.40843	2.3548	2.20751	2.18876
WBGene00015342	2.6225	2.27409	2.54141	2.64724	2.31812	2.25346	2.06805	2.34114	2.29478	2.12292	1.98611
WBGene00006244	2.5717	2.46757	2.46522	2.87117	2.28351	2.28948	2.15592	2.41872	2.32408	2.07852	2.08779
WBGene00005246	2.59184	2.35776	2.33246	2.70023	2.36048	2.34021	2.40046	2.36298	2.51552	2.20292	2.23387
WBGene00005245	2.26304	2.31341	2.25899	2.31692	2.00024	2.11304	2.11443	2.23594	2.19383	2.02791	2.02233
WBGene00005247	2.47385	2.59032	2.55611	2.47683	2.16072	2.26433	2.27905	2.42081	2.41878	2.06345	2.22828
WBGene00005248	2.55038	2.324	2.35479	2.15323	2.02629	2.16899	2.09007	2.36322	2.25138	2.06894	2.00115
WBGene00006238	2.58991	2.53327	2.43734	2.44168	2.02105	2.11739	2.13515	2.24225	2.23951	2.01014	2.14881
WBGene00006643	2.67088	2.71145	2.65852	3.15437	2.69394	2.29951	2.30609	2.69108	2.38183	2.16048	2.29902
WBGene00045215	3.083	2.62262	2.91405	3.42388	2.97214	2.79628	2.57194	2.93007	2.7718	2.62611	2.34295
WBGene00006431	5.49787	4.66227	5.2711	3.96699	3.70715	5.51559	3.36111	4.52587	3.33014	5.94198	5.08337
WBGene00015355	2.97922	2.89399	2.87568	3.06625	2.5188	3.54631	2.86851	3.79828	3.69452	2.60142	2.53406
WBGene00015356	2.60081	2.52602	2.49326	2.93277	2.57827	2.38387	2.46965	2.53435	2.50874	2.82753	2.42557
WBGene00015357	4.20973	3.80802	3.59191	3.91944	3.40045	4.06596	3.73615	4.24113	3.69568	3.86254	4.85891
WBGene00015358	3.00996	2.60595	2.65645	3.64919	2.90707	2.4879	2.40056	2.43535	2.55671	2.46502	2.41471
WBGene00000419	5.84168	5.4128	5.48173	3.8758	5.18783	5.23089	4.0068	4.12496	3.20547	4.18209	4.03101
WBGene00006527	5.01746	4.3263	5.17285	5.21189	5.22236	5.42913	5.66157	5.5526	5.82348	5.06923	5.49562
WBGene00007264	2.97898	2.65186	2.51166	3.3645	2.93381	2.37694	2.48228	2.51469	2.59152	2.30227	2.33464
WBGene00002231	7.36998	7.12042	7.63478	5.00147	5.37574	6.20786	5.47984	4.94865	4.64918	5.7555	6.25714
WBGene00015351	3.53006	4.67712	3.63494	3.30283	2.84557	2.37745	2.44221	2.30116	2.65992	2.2891	2.17082
WBGene00006628	2.32121	2.72448	2.43372	2.35388	1.84987	2.24445	2.33848	2.20159	2.42836	2.00868	2.12429
WBGene00015352	4.15299	3.67119	3.8838	2.94892	2.72223	2.83279	2.72766	2.86774	2.61836	2.73709	2.59154
WBGene00015353	5.41722	4.61146	5.03862	3.60082	4.35703	4.7484	4.88203	3.97422	4.10705	3.41762	3.1272
WBGene00044445	2.22719	2.86843	2.37439	2.34176	2.12752	2.69516	2.75445	3.43841	3.35745	2.19165	2.02688
WBGene00015346	5.3273	5.34917	5.76479	4.14122	3.74598	4.8351	4.98303	4.80551	4.1998	3.43159	4.14069
WBGene00015347	7.04516	6.26887	7.11192	5.9163	6.13101	7.04721	6.64895	4.60104	4.72621	6.67627	5.80426
WBGene00015348	3.06631	3.02219	4.99284	3.5928	3.31295	2.99951	3.31999	3.01217	3.59616	2.1906	2.49533
WBGene00015349	6.00518	6.17627	6.55347	3.25496	3.21052	3.791	3.90894	3.79433	3.84047	2.73203	3.33874
WBGene00015350	4.97337	5.02669	4.59837	3.19185	2.90956	4.1731	4.43728	3.31041	3.55976	3.35274	3.58428
WBGene00006627	2.57608	3.62195	2.70198	2.25049	1.78529	2.08233	2.212	2.32335	2.47316	1.93652	1.98217
WBGene00003952	8.39624	7.7454	8.22507	7.41915	7.69191	9.2375	9.3097	9.48187	9.0484	9.08558	9.15216
WBGene00015359	3.28497	3.01778	3.20031	3.20431	2.72416	2.93875	2.78812	2.84376	2.80825	2.57902	2.72398
WBGene00015360	3.01252	2.74325	2.87283	2.75468	2.62439	2.54588	2.54555	2.67006	2.64791	2.37985	2.39692
WBGene00044803	2.8411	2.76153	2.82793	2.94692	2.09543	2.10297	2.36072	2.43041	2.39075	2.35305	2.11862
WBGene00015361	2.26274	2.29917	2.59024	2.64427	2.31509	2.20056	2.12411	2.27083	2.39426	2.08079	2.02411
WBGene00015362	2.41035	2.86743	2.46303	2.5487	2.24696	2.32649	2.20318	2.3182	2.38164	2.06375	2.27179
WBGene00001127	2.81523	2.82922	2.70749	3.33475	2.68757	2.25579	2.32273	2.41485	2.38407	2.24375	2.18393
WBGene00015364	2.59079	2.59432	2.51599	2.48432	2.37385	2.3526	2.25754	2.47332	2.24259	2.34113	2.26312
WBGene00000086	2.73905	2.64378	2.99521	3.33669	3.07755	2.77589	2.76048	2.71983	2.80613	2.67047	2.6326
WBGene00007266	2.37648	2.43271	2.75078	2.56411	2.62977	2.3213	2.38933	2.3709	2.49424	2.24443	2.18085
WBGene00007267	7.44432	7.52771	7.36871	3.90382	6.75575	6.59328	6.83179	6.66416	6.60327	3.93009	3.60314
WBGene00007268	2.19862	2.26749	2.25816	2.39459	2.10352	2.017	2.14998	2.40593	2.09513	1.94878	2.04261
WBGene00015368	2.21856	2.1903	2.36534	2.60161	2.33803	2.19812	2.20268	2.29355	2.32535	2.04271	1.96863
WBGene00015369	2.54658	2.4237	2.46308	2.54582	2.16881	2.34368	2.42371	2.46883	2.59711	2.23473	2.19446
WBGene00015370	2.75196	2.42417	2.60408	2.86576	2.39332	2.2826	2.05755	2.33159	2.44565	2.16138	2.22311
WBGene00015371	2.67306	2.50901	2.54047	2.62271	2.41139	2.58398	2.71352	2.78598	2.58093	2.39093	2.56204
WBGene00000031	4.61894	4.28869	3.78047	6.74231	7.90965	3.38169	3.64188	2.84615	3.81832	3.02104	2.93979
WBGene00015366	4.05703	3.68536	3.48885	4.45654	3.52433	2.72426	2.62072	2.77231	2.66349	2.51035	2.64537
WBGene00005887	2.44003	2.29687	2.30804	2.43716	2.07129	2.21331	2.17122	2.25186	2.20532	2.04	2.04509
WBGene00005929	2.25014	2.19359	2.16215	2.36411	2.13353	2.13461	2.10468	2.12762	2.18617	2.06664	2.199
WBGene00005930	2.31401	2.3417	2.3215	2.42048	2.16016	2.07296	2.03157	2.43304	2.17829	2.0026	1.99102
WBGene00015367	3.00405	2.72947	2.77329	2.72273	2.25632	2.05367	2.07465	2.34182	2.25844	2.03555	2.13824
WBGene00015372	2.49253	2.4205	2.449	2.98768	2.66363	2.25882	2.39888	2.34943	2.31051	2.2231	2.07128
WBGene00003053	6.87412	5.74581	7.50611	5.20603	5.48661	8.30737	7.83177	8.50996	7.83317	6.55969	6.50405
WBGene00015381	2.86374	2.65377	2.96286	3.35285	3.07633	3.01414	2.88653	2.9193	2.68574	2.62167	2.63755
WBGene00015382	2.67217	2.73222	2.70719	2.78041	2.31921	2.24962	2.4366	2.47893	2.46977	2.13582	2.17132
WBGene00015383	2.81204	2.56023	2.91062	2.79271	2.36203	2.21005	2.199	2.40907	2.31777	2.06468	2.50062
WBGene00015373	2.7095	2.73499	2.67111	2.55422	2.2569	2.08957	2.05112	2.32561	2.20792	2.07179	2.03867
WBGene00015374	2.29389	2.19455	2.36493	2.52607	2.18668	1.96056	2.08103	2.37829	2.1192	2.15724	2.05108
WBGene00015375	2.59094	2.6044	2.31781	3.10697	2.56257	2.17955	2.38538	2.35488	2.27835	2.20377	2.20803
WBGene00015376	2.57608	2.48429	2.49303	2.8541	2.54339	2.31996	2.23169	2.19182	2.37838	2.13652	2.05481
WBGene00015377	2.53326	2.33411	2.42126	2.53744	2.32132	2.21001	2.14917	2.17064	2.26622	2.1952	2.05432
WBGene00015378	3.92891	3.03801	3.60325	2.94525	2.62456	2.39238	2.19047	2.43638	2.30695	2.28972	2.26521
WBGene00015379	2.42378	2.05193	2.18152	2.34549	1.98624	2.18918	2.17552	2.3122	2.26329	1.94864	2.17035
WBGene00015386	2.49805	2.44043	2.85966	2.52096	2.30784	2.02767	2.41515	2.23092	2.37361	2.13444	2.09215
WBGene00003002	7.68467	7.60161	7.42484	5.16583	5.6431	7.28607	6.2228	6.54934	5.74408	7.24183	7.43794
WBGene00002202	8.83677	9.49764	9.12315	7.13809	8.63104	8.74614	9.24823	9.04233	9.42861	8.53265	8.84069
WBGene00007269	2.48265	2.59864	2.56458	2.69823	2.15345	2.27157	2.13199	2.4027	2.28287	2.03005	2.01494
WBGene00004392	8.82502	7.59466	7.61132	7.55462	9.6858	10.8719	9.19939	8.90513	8.10327	11.1756	9.72608
WBGene00007270	6.14348	5.93455	6.03462	5.90053	7.68172	6.40893	6.17586	3.98528	4.00345	7.36165	6.28889
WBGene00007273	3.24027	3.22746	3.32823	3.00986	2.9316	2.25815	2.35794	2.5506	2.54021	2.00169	2.11142
WBGene00007274	4.75078	3.89716	5.41422	5.4527	4.52667	3.38298	3.53954	2.91053	3.38874	2.90274	3.1571
WBGene00001483	2.9149	2.97722	4.59176	3.48367	3.10097	2.75548	2.60995	2.59433	2.74462	2.37898	2.91607
WBGene00007275	2.43923	2.91742	2.50732	2.71037	2.23099	2.48812	2.58197	2.83716	2.72253	2.35758	2.15913
WBGene00000466	5.70934	5.88027	5.80417	4.03841	4.25627	4.87027	4.6285	3.58598	3.91343	4.16029	3.68622
WBGene00003800	7.72156	7.34382	7.93977	5.56383	6.38443	6.84666	6.08053	5.69036	5.28272	7.39271	8.07818
WBGene00007277	9.08031	9.62576	8.99444	4.86476	5.72032	6.70533	7.23933	5.86921	6.64508	4.48876	4.63569
WBGene00007278	9.28376	8.07046	9.34001	4.18785	5.80342	5.19438	3.70429	3.83038	3.35474	4.45048	4.48013
WBGene00004437	6.40149	6.38587	5.85304	6.17659	6.19164	6.36618	7.10788	5.8768	6.41722	3.79505	3.83557
WBGene00007279	2.47826	2.44902	2.50121	2.38851	2.18278	2.02883	2.0442	2.21037	2.30976	1.93792	2.01651
WBGene00007281	2.58538	2.45324	2.71211	2.36924	2.1489	2.18175	2.20048	2.39579	2.29078	2.1472	2.14624
WBGene00001645	7.69174	7.86601	7.71944	4.74537	6.57115	7.06995	7.41654	4.82662	4.90664	6.08826	6.21241
WBGene00007282	4.14182	3.10039	3.56096	3.18081	2.72958	3.31772	2.89442	3.51317	2.94931	2.4435	2.51245
WBGene00007283	3.43765	2.61618	2.92722	2.95417	2.60758	2.74015	2.664	2.82651	2.7343	2.21646	2.17654
WBGene00015387	3.03071	2.92818	2.74756	2.8801	2.5869	2.40503	2.45506	2.46204	2.35491	2.25572	2.22663
WBGene00015388	2.57742	2.39916	2.44477	3.04044	2.75711	2.56865	2.34406	2.47917	2.46406	2.27236	2.52012
WBGene00015389	3.02526	2.88702	3.03802	3.77953	3.49483	4.12297	4.54227	4.20243	4.30818	2.97559	3.0643
WBGene00015390	2.69753	2.98533	2.67805	2.57834	2.10947	2.25171	2.29279	2.32193	2.32485	2.12267	2.16208
WBGene00015391	5.48596	6.04453	6.00627	5.40535	5.11838	5.38827	6.16988	6.3407	6.68896	4.5982	5.13877
WBGene00001448	3.2676	2.96309	2.83056	3.79016	3.20047	2.81806	3.17673	2.90331	3.08891	2.70026	2.89985
WBGene00015396	2.29359	2.20008	2.35063	2.29743	1.97756	2.14987	2.05604	2.23312	2.34775	1.95263	2.00106
WBGene00005439	2.49095	2.29473	2.42032	2.54547	2.13689	2.05817	2.12482	2.34358	2.34808	1.99564	2.0398
WBGene00015397	2.43941	2.43444	2.48075	2.81786	2.46272	2.17246	2.16307	2.34628	2.32091	2.1206	2.08501
WBGene00015398	2.75365	2.67894	2.59548	3.42838	2.76036	2.47549	2.52574	2.59062	2.68303	2.30773	2.1365
WBGene00015399	2.66613	2.71385	2.49591	3.20748	2.89853	2.58083	2.48301	2.72118	2.82434	2.32663	2.46511
WBGene00015400	2.7892	2.96855	3.02949	2.91957	2.86717	4.4291	4.63545	4.7878	4.22256	2.45695	2.47804
WBGene00015401	2.31362	2.41496	2.2827	2.37564	1.98199	2.09036	2.1222	2.17237	2.14563	1.98655	2.06811
WBGene00015402	2.55361	2.60797	2.68928	2.85435	2.57271	2.84438	2.66597	2.87845	2.83806	2.46867	2.22177
WBGene00005647	2.58751	4.08131	2.64257	3.09877	2.87024	3.20298	3.96601	3.70705	3.59594	2.8005	3.11911
WBGene00005947	2.79047	2.63218	2.64606	2.79751	2.56335	2.60864	2.50038	2.45486	2.65081	2.46503	2.53888
WBGene00005602	2.53991	2.54611	2.39432	3.02853	2.86298	2.41232	2.18242	2.47807	2.43526	2.16287	2.22389
WBGene00015393	2.35249	2.39835	2.30351	2.58777	2.21175	2.3455	2.26937	2.27556	2.37359	2.02573	2.09148
WBGene00015394	2.24151	2.29565	2.36407	2.73574	2.25943	2.1142	2.18717	2.28946	2.41216	2.00574	2.03304
WBGene00005480	2.34272	2.25347	2.30398	2.35515	2.0978	2.17398	2.09709	2.34779	2.18073	1.95982	2.04853
WBGene00015395	2.49329	2.3458	2.27467	2.5205	2.03708	2.20704	2.14106	2.29754	2.26712	1.98072	2.02211
WBGene00005450	2.39019	2.38351	2.65537	2.35274	2.14629	2.19499	2.16524	2.38822	2.2198	2.03727	2.10194
WBGene00007284	3.89796	3.43483	3.92865	3.12747	3.10391	3.68745	3.10894	3.10569	3.03965	2.75766	2.51963
WBGene00015403	2.80343	2.78184	2.77224	2.92337	2.77186	2.66723	2.82536	2.86782	3.17202	2.23497	2.18727
WBGene00015404	5.93372	5.84241	6.11354	4.24048	4.57117	6.7569	7.27026	6.8558	6.95523	4.25504	5.19561
WBGene00015405	6.84637	7.20857	6.06854	4.34448	4.36438	5.18512	5.19878	4.05058	4.5393	3.56183	3.38442
WBGene00015406	2.75143	3.33356	2.43	3.109	2.54646	2.35098	2.26165	2.46165	2.4838	2.0974	2.11807
WBGene00015407	2.56817	2.69669	2.79627	2.9742	2.59596	2.60685	2.67677	2.60899	2.62536	2.36492	2.29531
WBGene00015408	2.64209	2.65893	2.62551	2.94812	2.80665	2.41706	2.4497	2.4901	2.4874	2.15992	2.24262
WBGene00015409	2.475	2.39244	2.35419	2.57344	2.34429	2.33186	2.21708	2.38128	2.23349	1.98314	2.12113
WBGene00007285	3.14678	3.05819	2.89561	4.06931	3.66992	3.02297	2.73233	3.08503	3.15774	2.32199	2.71372
WBGene00007286	3.61522	3.29152	3.06185	3.4619	3.38398	2.8174	2.62224	2.66105	2.56325	3.463	3.20837
WBGene00007287	5.01269	4.67638	5.0257	4.1868	4.68641	5.07416	3.89041	4.50159	4.15003	3.93741	3.65596
WBGene00000074	4.92084	6.88911	5.2534	3.69811	3.46465	3.85883	5.0226	3.7316	4.60824	2.94484	2.93551
WBGene00015410	3.01932	3.5136	3.21372	3.05768	3.04991	2.86723	2.68406	3.02198	2.90766	2.35791	2.22892
WBGene00001194	8.36864	8.32927	8.3487	5.15445	5.82587	5.81111	5.44712	4.59069	4.36083	5.52275	5.23698
WBGene00001023	8.42444	8.46066	8.5161	6.86598	8.93917	8.79609	7.87509	7.09137	6.25505	9.07009	8.30754
WBGene00007289	2.25323	2.49168	2.41174	2.40345	2.08781	2.19293	2.11065	2.20309	2.2646	2.17196	2.09342
WBGene00007290	8.15203	8.48472	7.56367	5.06574	6.37865	7.54374	7.20798	6.36066	6.24917	6.50903	5.6621
WBGene00007291	2.46573	2.49454	2.34975	2.75715	2.26302	2.23021	2.21077	2.39738	2.31572	2.03444	2.00836
WBGene00007292	2.37275	2.36922	2.48852	2.69305	2.27085	2.16305	2.13477	2.35427	2.34337	2.02433	2.09496
WBGene00007293	2.19772	2.32631	2.45848	2.52866	2.26447	2.26555	2.20429	2.26242	2.323	2.20228	2.11595
WBGene00007294	2.58379	2.32903	2.39514	2.68422	2.16536	2.42408	2.19604	2.4749	2.33309	2.12667	2.25191
WBGene00007295	2.53467	2.46902	2.50292	3.65443	2.82679	2.29647	2.56484	2.4124	2.42214	2.22617	2.26331
WBGene00007296	3.59116	3.08552	3.84961	4.19809	3.58472	3.93897	3.40017	3.83175	3.41352	3.31149	3.03224
WBGene00015411	2.53638	2.51568	2.61764	2.47648	2.1598	2.0562	2.08672	2.33763	2.20892	2.09481	2.08917
WBGene00015412	2.74329	3.19118	2.81541	3.4454	2.8917	2.44236	2.57058	2.62618	2.70774	2.42765	2.32272
WBGene00015413	7.77999	7.24869	7.93705	8.20355	8.20551	9.22887	9.52597	9.56582	9.51361	7.80439	8.61228
WBGene00001119	4.02336	4.36953	4.82234	4.77821	4.60505	3.23744	4.64483	3.30888	4.39711	2.87672	2.87517
WBGene00015416	3.07063	2.74138	2.75136	3.53669	3.01832	2.51442	2.54838	2.59648	2.63694	2.46878	2.42488
WBGene00015418	7.42395	7.03086	7.23363	4.32675	4.50984	4.99058	3.91733	4.41085	3.65975	4.07963	3.74415
WBGene00015439	2.48569	2.41045	2.45354	2.50935	2.18534	2.14575	2.13593	2.24169	2.34266	2.08671	2.17162
WBGene00015440	3.79174	3.37484	3.44075	3.79676	3.36853	3.36076	3.55742	3.27154	3.58535	2.92826	3.19181
WBGene00015441	3.3869	2.74738	2.92763	3.40504	2.7674	3.18604	2.45211	2.6084	2.5866	3.15155	3.20916
WBGene00015433	2.72959	2.63863	2.89788	3.05559	2.65152	2.25659	2.82199	2.79922	2.77477	2.23228	2.14693
WBGene00015434	2.59365	2.42284	2.39255	2.78248	2.45461	2.23492	2.339	2.38789	2.36967	2.04742	2.1107
WBGene00015435	2.7154	2.57012	2.50226	2.71342	2.56217	2.19965	2.11283	2.17928	2.24067	2.05452	2.05009
WBGene00015436	2.59307	2.58399	2.51941	2.41401	2.04163	2.38637	2.17097	2.35129	2.57089	2.17789	2.03477
WBGene00015437	3.15169	2.73782	2.94347	3.12813	2.77785	2.43962	2.25764	2.64539	2.87095	2.07887	2.18189
WBGene00006012	2.92001	2.86296	2.82425	2.72479	2.20938	2.28212	2.2499	2.39103	2.28783	2.00439	2.09902
WBGene00015438	2.43395	2.38941	2.35871	2.40864	2.17191	2.2422	2.31709	2.2206	2.26272	2.1822	2.00145
WBGene00005093	2.69507	2.42655	2.50638	2.55285	2.1075	2.08595	2.1443	2.25387	2.27961	2.03449	2.0225
WBGene00015425	5.67138	4.8485	5.16469	3.83188	3.91557	4.63794	3.87413	3.83127	3.31174	4.631	4.33104
WBGene00015419	2.45147	2.57038	2.71067	2.87379	2.45414	2.28594	2.29274	2.46283	2.44209	2.15826	2.13421
WBGene00015421	2.5562	2.23252	2.5307	2.70265	2.46373	2.19341	2.07022	2.34916	2.29945	2.06922	2.13992
WBGene00015422	2.66034	2.49073	2.69758	2.95583	2.57333	2.24285	2.19937	2.31279	2.36613	2.06253	2.34132
WBGene00001698	2.91441	2.71688	2.76348	3.12281	2.63796	2.31693	2.40908	2.45747	2.3973	2.1344	2.18485
WBGene00015423	2.44772	2.43823	2.55306	3.10876	2.60838	2.38075	2.43308	2.83352	2.56755	2.23513	2.13031
WBGene00015424	2.24254	2.49764	2.65138	3.00406	2.53316	2.24271	2.48254	2.28336	2.41363	2.06981	2.16292
WBGene00005094	2.51414	2.24777	2.5952	2.73205	2.24048	2.1725	2.18197	2.37857	2.21656	2.07603	2.03271
WBGene00015428	2.84373	2.84761	2.63275	3.64454	3.01754	2.71822	3.08401	3.20375	3.15096	2.46771	2.58511
WBGene00015429	4.81985	4.59843	4.81523	3.28252	3.23882	4.84256	4.30724	4.02276	3.40895	3.62064	3.66823
WBGene00015430	2.73581	2.57783	2.69047	3.15727	2.67939	2.70453	2.60524	2.45968	2.46557	2.74533	2.72271
WBGene00015431	2.82507	2.73207	2.70197	2.82204	2.56948	2.4422	2.56115	2.44586	2.7461	2.4173	2.33099
WBGene00045270	2.94664	2.99508	3.59038	2.99903	2.27642	2.23885	2.19857	2.44868	2.28634	1.93573	2.22641
WBGene00015442	2.0263	2.26814	2.20468	2.49395	2.1971	2.09843	2.08657	2.19156	2.10499	1.95368	1.98419
WBGene00007297	5.2631	5.5692	4.95123	3.84819	5.87416	4.92356	4.54011	3.79549	4.11818	4.78876	4.51223
WBGene00001405	7.19495	7.23556	7.0035	4.38317	6.69153	6.45987	7.486	5.10173	6.27764	6.07159	5.53305
WBGene00077685	2.94026	2.68923	3.59718	3.55965	3.01986	2.61822	2.64826	2.78778	2.92599	2.31592	3.19424
WBGene00002069	2.76374	3.33917	2.88183	3.04567	2.501	2.44148	2.59128	2.58068	2.62179	2.31334	2.39846
WBGene00004426	10.5877	10.6891	10.708	8.40987	8.12906	10.1247	10.6041	10.8987	10.4979	6.32292	7.25194
WBGene00007299	7.83832	9.48287	8.3426	3.39525	3.75674	4.57179	6.1777	4.66551	5.85884	4.03165	4.50506
WBGene00007300	3.70075	3.51361	3.34931	5.10577	4.20029	3.15914	3.09579	3.57044	3.58318	3.02547	3.01719
WBGene00007302	3.44169	3.88952	3.20988	3.50432	3.43462	3.02894	3.56117	3.06578	3.29525	2.7251	2.83141
WBGene00007303	3.53406	3.40168	6.21573	3.39196	3.33667	3.54424	6.73849	3.55712	6.42944	2.77536	3.72964
WBGene00002989	4.36272	4.85058	4.46227	3.48348	3.61192	2.79187	2.76559	2.79974	2.83763	2.6989	2.57944
WBGene00005300	2.41171	2.32967	2.34704	2.42849	2.23748	2.1288	2.22186	2.26882	2.43737	2.10567	2.08851
WBGene00005437	2.40046	2.41138	2.40459	2.33813	2.14066	2.11329	2.20362	2.28246	2.33695	1.94602	2.01753
WBGene00004795	5.78237	5.47078	5.92264	3.63146	4.25599	5.03838	4.94223	3.91167	4.1494	3.58449	3.51942
WBGene00015444	3.22468	2.7533	3.04893	3.04495	2.73903	2.49522	2.5917	2.79527	2.65072	2.321	2.41382
WBGene00006782	2.43068	2.44566	2.55026	2.84848	2.42862	2.07052	2.23365	2.3589	2.35098	2.16989	2.16547
WBGene00015446	2.5198	2.5744	2.63952	2.96098	2.56614	2.32153	2.39635	2.33292	2.39005	2.33672	2.35516
WBGene00015447	2.41667	2.57534	2.40777	2.70843	2.40929	2.18864	2.16997	2.30031	2.19999	1.99162	2.05512
WBGene00015448	2.63294	2.62876	2.73379	2.50656	2.01054	2.24106	2.14944	2.27904	2.30979	2.16399	2.09276
WBGene00015449	2.54781	2.52172	2.45206	2.93536	2.77044	4.06015	4.29507	4.37489	4.55535	2.61664	2.75155
WBGene00015450	8.30067	8.99031	8.50646	5.07595	5.55885	7.00442	7.52433	6.84161	7.38457	6.25031	7.01685
WBGene00015451	7.22205	7.08475	6.37656	4.33342	7.1821	5.06863	4.5556	3.20192	3.33134	5.68203	4.51017
WBGene00006929	5.41863	6.70032	6.43813	8.45798	8.33971	12.2206	11.7876	12.3045	12.1981	8.37059	8.54876
WBGene00000503	3.69491	3.84513	3.57408	3.91155	3.88873	7.31148	2.85813	7.89454	3.10738	5.9926	5.11772
WBGene00006810	4.45311	3.6751	4.58874	3.61477	3.27163	3.65504	3.46593	4.14741	3.62462	3.7278	3.70901
WBGene00000990	3.17234	2.82477	3.27249	2.9403	2.44603	2.95681	2.76746	3.34082	2.71008	2.44492	2.47137
WBGene00007304	2.62092	3.17279	3.06052	2.78815	2.84007	2.79546	2.50855	2.73612	2.79763	2.42522	2.24703
WBGene00007309	3.55611	4.4727	4.00318	3.43681	3.20694	3.13248	3.70783	3.1477	3.72463	2.34475	2.57493
WBGene00007310	2.50943	2.33036	2.43185	2.3868	2.11383	2.09507	2.09339	2.21768	2.29731	2.0018	1.99817
WBGene00007305	2.73858	2.68126	2.95226	3.13573	2.64121	2.33009	2.44577	2.57269	2.59335	2.08974	2.22405
WBGene00007306	2.2587	2.17202	2.52829	2.82033	2.44808	2.27392	2.24568	2.25399	2.32425	2.24282	2.23305
WBGene00001001	6.65396	6.37523	6.62425	4.51742	4.69806	5.41121	4.9385	4.61772	4.37892	4.472	4.84315
WBGene00001204	3.19292	3.10955	2.88676	3.35225	3.10162	2.92597	2.89163	2.97518	3.09113	2.94822	2.59574
WBGene00007307	4.49938	4.13358	6.56371	7.43457	7.66375	5.68914	6.86664	5.53392	6.72324	4.13585	7.27616
WBGene00007308	4.32348	3.19139	7.24211	6.87667	6.36373	4.47495	5.19203	4.73921	5.97968	2.90604	5.86535
WBGene00003402	2.71383	2.68663	2.77198	2.92472	2.5171	2.50815	2.54218	2.6103	2.62007	2.27056	2.2068
WBGene00015453	2.59333	4.13989	2.45608	3.26395	3.04005	2.27385	2.26449	2.46911	2.63818	2.26703	2.08354
WBGene00004040	6.32958	6.17139	6.63751	4.32531	4.77289	5.6555	4.8218	4.84563	4.71808	5.80809	6.42857
WBGene00015454	6.12677	6.26757	6.16714	4.11168	7.07513	5.56511	6.06221	4.11759	4.8237	6.07141	6.12687
WBGene00015456	5.14958	4.9211	4.51738	3.74157	3.63213	3.50843	3.68829	3.12862	3.22569	3.54857	3.47725
WBGene00007312	6.09828	6.34343	6.26885	5.06284	4.87469	5.65668	5.77587	5.85617	5.74102	3.77649	4.22848
WBGene00007313	3.51528	3.32475	3.20258	4.05045	3.63123	3.25718	3.12025	3.32031	3.18536	2.94048	3.0982
WBGene00007314	2.74556	2.65537	2.6367	2.89581	2.46535	2.3562	2.24613	2.36693	2.34074	2.30795	2.23352
WBGene00003392	6.8095	6.73602	6.74229	5.14011	5.4207	6.50689	5.89369	6.15129	5.62328	6.75836	7.31519
WBGene00007315	2.82497	2.49119	2.70541	2.79704	2.20079	2.95228	2.27178	3.85227	2.68795	1.89145	2.13313
WBGene00004083	3.69184	4.04783	4.14755	3.7882	3.49188	3.98512	4.41702	4.37441	4.36229	2.9355	3.07983
WBGene00003999	2.41433	2.36484	2.58491	2.59606	2.42532	2.29959	2.64721	2.34331	2.45031	2.08269	2.13375
WBGene00007317	2.75117	2.75778	3.20475	3.27227	2.91346	3.49031	2.88461	3.4256	2.65707	3.1341	2.92564
WBGene00007318	2.63309	2.66617	2.81361	3.49291	3.18512	2.36208	2.33977	2.44016	2.39494	2.40945	2.28441
WBGene00003043	5.93774	4.93503	5.37283	4.32468	6.01245	5.95269	4.97341	5.11222	4.17901	4.21426	3.49263
WBGene00007319	2.46061	2.13605	2.45057	2.52664	1.85399	2.06636	2.14219	2.28889	2.14633	2.03777	2.04105
WBGene00045242	2.80771	2.68979	2.73619	3.0268	3.05507	3.05648	2.65574	2.38479	2.73203	2.74393	2.46589
WBGene00007320	2.58759	2.72093	3.09017	3.62715	5.28183	2.90021	3.64004	2.63839	2.98239	2.52585	2.88639
WBGene00004100	2.55877	2.48512	2.70898	2.82395	2.46491	2.27051	2.29769	2.44472	2.46462	2.10134	2.11334
WBGene00007321	2.47045	2.3199	2.69097	2.75585	2.38046	2.61904	2.37981	2.70318	2.44989	2.25576	2.29175
WBGene00007322	2.26364	2.19712	2.14823	2.16424	2.06411	2.06525	2.099	2.10817	2.23266	2.04915	2.03192
WBGene00007323	2.48918	2.47752	2.54558	2.91618	2.49187	2.3001	2.26656	2.3222	2.43107	2.13733	2.23885
WBGene00004344	2.77849	3.07838	3.27367	3.44614	3.16865	2.34313	2.33249	2.4712	2.54013	2.42887	2.32675
WBGene00007324	3.61607	3.94475	4.74812	2.88758	2.24564	3.14874	3.94067	4.308	4.65456	2.38509	2.45944
WBGene00007328	2.5411	3.167	2.75811	2.76533	2.5481	2.34305	2.28389	2.44044	2.5158	2.27583	2.23928
WBGene00007329	7.12018	7.19698	7.55251	3.98552	3.98343	5.21497	4.51545	4.5781	4.04337	4.26506	5.23419
WBGene00007330	7.64481	7.70734	7.78844	6.04212	5.75827	6.69218	6.63058	5.74952	6.40559	6.75422	6.04857
WBGene00007331	2.99256	3.91575	3.50344	4.09028	3.95667	5.97635	7.41906	6.98753	7.86549	2.49307	2.71162
WBGene00007332	8.12383	4.81913	7.53162	8.44924	11.441	10.6584	7.50082	8.73074	5.93571	9.04878	7.67962
WBGene00007333	8.88624	8.85328	8.70639	6.36309	7.02926	8.61877	8.04714	7.64485	7.17122	7.51127	7.67907
WBGene00007334	7.60031	7.52507	7.32796	3.74632	3.77195	5.00191	5.80001	5.36019	5.24539	4.78763	5.70841
WBGene00007335	2.78332	2.63041	3.36613	3.59193	3.09123	2.31736	2.34236	2.48086	2.3868	2.2111	2.23694
WBGene00001795	2.53388	2.53199	2.60251	3.16258	2.95734	2.78145	2.56869	2.74045	2.59899	2.51038	2.44954
WBGene00007336	2.36092	2.40164	2.21669	2.65592	2.73487	2.57836	2.52856	2.57337	2.69278	2.20095	2.43196
WBGene00007337	2.44064	2.43444	2.64847	3.89283	3.73513	2.96329	2.68975	2.82163	3.06492	2.2549	3.86002
WBGene00007338	2.85649	3.10871	3.14056	2.5259	2.20529	2.35651	2.31003	2.40179	2.36971	2.22358	2.2089
WBGene00015460	7.92859	8.53622	7.98274	3.13877	3.11623	3.39743	4.28418	3.32287	3.77845	2.71769	2.4115
WBGene00015461	7.32412	7.39958	7.62934	4.41573	4.73029	4.60372	4.53336	3.89014	4.14694	3.68077	4.08862
WBGene00001428	3.10603	3.51662	3.38444	3.40051	3.73994	3.57257	3.39747	3.77609	3.60038	2.59791	2.41981
WBGene00001563	7.35089	7.12949	7.60779	5.11634	5.8893	6.32922	5.53058	5.30502	4.6654	6.79565	7.31859
WBGene00015462	6.55046	6.54757	5.21907	4.11511	6.91026	5.38873	4.72179	3.31955	3.46318	5.78646	5.30832
WBGene00015463	7.56223	7.44183	7.46331	5.17499	5.76676	7.24453	6.66776	5.57839	4.63459	7.01154	7.24474
WBGene00015464	2.7956	2.97203	3.46536	4.35357	4.09233	5.20646	6.35291	5.37748	6.32145	4.938	5.31421
WBGene00015465	2.46791	2.34085	2.29629	2.55581	2.18152	2.19097	2.27971	2.28959	2.39553	2.12461	2.10805
WBGene00015466	5.15484	5.01818	4.60018	3.73307	3.86506	4.80695	5.10856	3.4534	3.32835	3.68924	3.02618
WBGene00007325	2.6267	2.50478	2.61901	2.89198	2.43072	2.2079	2.28993	2.28634	2.30954	2.05076	2.17006
WBGene00007326	2.37688	2.345	2.3555	2.75693	2.26227	2.15141	2.07676	2.68069	2.25975	2.09721	2.08801
WBGene00007327	3.34494	3.06389	3.19439	2.84251	2.46423	2.40493	2.32608	2.38126	2.36804	2.26025	2.26717
WBGene00015477	5.08948	5.2151	5.68069	4.22604	4.57656	4.79051	4.36388	4.25515	4.12103	3.60446	3.54635
WBGene00015478	2.74848	3.07083	2.6575	2.68626	2.3093	2.41271	2.23955	2.33602	2.48988	2.07365	2.20631
WBGene00015479	2.70515	2.79086	2.67645	2.86759	2.56662	2.73266	2.77236	2.80983	2.54647	2.72668	2.53319
WBGene00015480	3.23565	3.12164	3.41452	3.65676	3.69583	2.98502	2.9397	2.83756	2.746	2.83388	2.63343
WBGene00015481	7.79284	8.1944	8.30424	4.91161	4.93005	6.27719	6.62988	6.85077	7.06641	4.48471	6.1695
WBGene00015487	6.10349	5.2057	5.07357	4.5701	4.7759	6.234	6.21145	6.17649	6.08594	5.55899	5.26541
WBGene00003214	8.84607	8.47164	9.17915	8.35623	8.1548	8.78822	8.85018	8.91538	8.96075	8.85157	9.17099
WBGene00002855	7.68345	8.54252	8.21835	4.86953	5.59225	6.18693	6.63455	5.91363	6.4087	6.31388	7.10079
WBGene00015488	2.86506	3.97587	2.9454	3.40572	3.39127	2.97198	3.15985	2.66974	2.8544	2.94819	2.86923
WBGene00006516	6.75337	6.74602	6.58195	3.96723	4.21983	5.65124	5.12065	5.03357	4.47846	4.3787	4.80219
WBGene00006515	7.81806	7.66521	7.99003	3.92651	3.87919	5.4389	5.02328	5.40533	3.9847	3.30618	3.02595
WBGene00002881	3.38114	3.80077	3.34916	3.30906	3.12291	2.88295	3.06308	2.7159	2.95755	2.63025	2.27638
WBGene00015483	3.27747	3.12608	3.13574	3.05847	3.00098	3.02171	2.85424	2.83478	3.01476	2.74695	2.843
WBGene00003523	2.6634	2.84463	2.68769	2.66725	2.59105	2.22245	2.3759	2.382	2.31478	2.30544	2.01754
WBGene00015484	7.04165	6.73562	6.28969	4.60759	5.48599	7.62666	7.32381	5.8076	5.99684	7.9975	6.53302
WBGene00015485	5.4028	5.07021	5.34237	3.51984	4.24682	4.73593	4.29704	3.66707	3.6079	5.27662	5.13028
WBGene00015486	5.03365	4.79474	4.92824	3.52345	3.84319	4.09536	3.95983	3.00608	3.0493	5.05011	4.78956
WBGene00007339	2.98626	2.96242	2.89213	3.15781	2.8575	2.65834	2.92738	2.69104	3.23532	2.3273	2.39436
WBGene00007340	2.5632	2.33432	2.44357	2.77353	2.41175	2.33665	2.2296	2.29711	2.46891	2.02855	2.05064
WBGene00014666	2.58513	2.71234	2.69927	3.71125	4.25964	3.84059	4.0678	3.81966	3.941	2.52595	2.53045
WBGene00007341	2.73866	2.56152	2.69096	2.82814	2.40252	2.40213	2.21261	2.36975	2.30684	2.19182	2.13014
WBGene00007342	2.42358	2.26436	2.58236	2.53597	2.37917	2.24682	2.1967	2.54515	2.29337	2.08295	2.13409
WBGene00015470	8.79044	9.26835	9.21112	5.82895	6.45882	7.70485	7.87261	7.22296	7.34186	7.8155	8.49514
WBGene00022910	2.9694	2.79886	2.84598	2.74754	2.55292	2.49652	2.41577	2.54822	2.39251	2.34124	2.28608
WBGene00000900	5.92805	5.22512	5.51933	4.32811	5.08234	4.66041	3.8667	4.36696	3.80435	3.36916	3.23161
WBGene00015467	2.72941	2.58777	2.92301	3.62273	3.2372	2.54494	2.66366	2.46431	2.98582	2.30965	2.63687
WBGene00000239	2.58116	2.74698	2.7825	3.71179	3.3187	3.71764	4.19003	4.43214	4.43334	2.50189	2.67081
WBGene00001514	8.03496	8.01322	7.25036	6.72056	7.76761	8.20757	7.44248	6.21956	6.76216	7.12697	5.88567
WBGene00015468	7.4054	6.82589	7.51341	5.04113	6.06964	6.80552	5.69866	4.39257	4.2152	7.06531	6.19988
WBGene00015469	2.70332	2.80037	2.895	3.20651	3.0152	3.95071	4.17967	4.11318	4.11125	2.73787	2.40127
WBGene00004927	6.07324	7.67677	6.834	5.59895	5.35813	5.95517	7.62063	6.47136	7.17066	4.43869	4.60316
WBGene00015471	2.63291	2.47237	2.49696	2.53947	2.35295	2.38536	2.47024	2.54355	2.57158	2.0352	2.12926
WBGene00015472	2.81931	2.87273	2.77443	3.80893	3.40055	3.81567	3.82302	3.85777	4.07298	2.45378	2.3917
WBGene00002062	4.29863	4.01269	4.45143	2.88399	2.89217	3.41261	2.80652	3.34466	2.95471	2.60554	2.37672
WBGene00015474	4.0412	3.40137	3.75968	3.61313	3.70311	4.3077	2.76757	4.25032	2.89285	3.69972	3.10323
WBGene00015476	2.43715	2.20724	2.60563	2.8119	3.71785	3.43928	3.24837	3.3447	3.73076	2.76109	2.69212
WBGene00015492	5.46497	6.53584	6.91336	3.70809	3.8915	5.0624	5.80518	4.61086	4.89611	3.2518	3.06112
WBGene00015493	2.40471	2.4418	2.64687	2.85994	2.46294	2.26659	2.35305	2.17034	2.61503	2.05375	2.22326
WBGene00015494	3.74349	2.97415	3.80847	2.70981	3.26654	3.76077	2.60665	3.59881	2.91598	2.7541	2.4202
WBGene00000133	2.90229	2.62868	2.60627	3.45133	3.03536	2.62758	2.78218	2.7168	3.27259	2.3746	2.29466
WBGene00000136	2.84794	2.82872	2.72791	3.6334	3.10368	2.92496	3.22437	3.28118	3.56392	2.27494	2.31426
WBGene00015495	2.50569	2.56807	2.54667	3.14029	2.5286	2.31326	2.53301	2.48972	2.44676	2.09524	2.21924
WBGene00015496	2.62362	2.4642	2.53028	2.90133	2.612	2.38938	2.31424	2.40682	2.39736	2.18132	2.32433
WBGene00005613	2.54747	2.52252	2.46873	3.11314	2.71798	2.20593	2.19913	2.31492	2.46628	2.11071	2.23063
WBGene00005612	3.03967	2.74945	2.52447	2.73851	2.17764	2.3224	2.42619	2.52179	2.54378	2.10716	2.37141
WBGene00015491	2.39095	2.46724	2.45345	2.43367	2.06902	2.17752	2.11093	2.26145	2.18199	2.08914	2.0678
WBGene00005643	3.3567	3.54654	3.44235	3.63477	3.2694	3.63885	3.2633	3.82077	3.37754	2.61291	2.55651
WBGene00006288	2.28224	2.26584	2.25069	2.38269	2.09415	2.25121	2.14892	2.1712	2.33676	2.0562	2.05298
WBGene00005228	2.43614	2.33261	2.34205	2.65077	2.23967	2.12046	2.28204	2.34843	2.33927	2.13421	2.04141
WBGene00006087	2.55105	2.38862	2.39862	2.52705	2.19131	2.24028	2.14317	2.35892	2.29792	2.0763	2.06526
WBGene00005642	3.20286	2.8979	2.74124	3.71649	3.33328	3.18301	3.43368	3.53851	3.7749	2.5211	2.46439
WBGene00005516	2.54821	2.49898	2.54125	3.49261	2.98923	2.27914	2.20723	2.36325	2.44196	2.28499	2.23821
WBGene00006182	2.66301	2.51244	2.61701	3.10822	2.59166	2.28174	2.24291	2.40735	2.44556	2.13863	2.21271
WBGene00015489	2.48825	2.55377	2.30655	2.83542	2.26684	2.12277	2.22046	2.10601	2.29455	2.19514	2.05532
WBGene00001564	3.26014	3.73691	3.21507	6.01774	5.70029	6.95544	8.0003	7.56686	8.42812	8.05911	8.05542
WBGene00007343	2.76143	2.7934	2.63008	3.27333	2.64743	2.39276	2.49246	2.43149	2.38619	2.11122	2.31368
WBGene00007344	2.41891	2.48637	2.66239	3.11342	2.90046	2.29418	2.7464	2.4312	2.8991	2.12855	2.14714
WBGene00007345	4.13585	3.22078	3.71123	4.07541	3.92841	2.8433	2.79277	3.05957	3.14196	3.04384	3.10936
WBGene00007346	3.13877	2.64025	2.82047	3.37182	3.15451	2.47492	2.69812	2.70495	2.81849	2.57904	2.62679
WBGene00007347	2.52603	2.97088	2.63119	3.0123	2.81783	3.25852	3.11622	3.59639	3.466	2.22201	2.31082
WBGene00007348	4.89702	6.22312	5.1164	3.8008	4.49084	4.20885	4.74959	3.85441	3.93909	3.32188	3.42263
WBGene00007349	2.88399	3.60264	3.30673	2.50344	2.38724	2.40316	2.64864	2.60128	2.65112	2.30272	2.50723
WBGene00007350	5.41265	6.79	6.06057	5.87852	5.66183	6.73436	7.23467	6.98994	7.59314	4.53793	4.93737
WBGene00007351	2.41406	2.58191	2.47421	2.55875	2.18418	2.32999	2.2396	2.37907	2.41377	2.31817	2.15041
WBGene00015497	4.05999	3.89555	3.98237	4.58308	4.21079	4.48198	6.75062	4.27796	6.13092	3.49219	3.68037
WBGene00000518	3.34933	3.48005	3.07947	3.32769	2.97962	2.73307	3.26443	2.63532	2.83734	2.3879	2.4165
WBGene00007352	10.0286	9.59145	9.53896	8.32608	9.20464	10.385	9.71767	10.0445	9.35133	10.5365	10.3704
WBGene00007353	2.63291	2.8599	2.53033	3.28509	2.75979	2.56241	3.16334	3.03223	2.94596	2.39124	2.54482
WBGene00007357	3.31647	3.09483	3.28279	3.41293	3.66528	3.12775	3.40327	3.25814	3.46252	2.43896	2.49487
WBGene00001550	2.48523	2.32659	2.52174	2.78473	2.34699	2.2543	2.18632	2.34471	2.33405	2.22001	2.25557
WBGene00007358	2.59698	2.53134	2.68799	2.79105	2.33356	2.26526	2.40819	2.4497	2.45246	2.20089	2.1966
WBGene00007359	2.62364	2.5091	2.53854	3.01682	2.2734	2.43539	2.51297	2.61282	2.35542	2.15417	2.34165
WBGene00007354	3.26286	3.16662	3.89015	4.47524	3.78967	2.9493	2.81767	2.67769	3.21438	2.42996	2.71027
WBGene00007355	6.89486	7.33462	6.25749	6.01895	7.61737	7.98419	8.29926	8.10307	8.96078	4.8343	5.10552
WBGene00015499	5.26727	4.62702	4.84214	3.9888	4.69299	5.04193	4.31389	4.24062	3.9478	4.08861	4.39705
WBGene00004803	5.38836	5.67983	5.81761	2.92324	3.36006	2.62182	2.5907	2.33583	2.50012	2.27158	2.31229
WBGene00015500	3.48495	3.13922	3.58131	3.32286	3.07125	2.31881	2.40351	2.58859	2.44873	2.15608	2.46547
WBGene00015501	7.71635	7.2379	7.53233	5.15363	6.71454	6.29624	5.32049	4.07624	4.23194	6.60603	5.96326
WBGene00015504	8.14122	7.96086	7.8215	6.32297	7.02217	8.12004	7.79455	6.34826	5.94887	8.5173	8.27776
WBGene00006823	5.90838	6.57509	6.21743	4.96679	6.86904	6.46466	7.00481	4.83267	5.41373	6.65912	5.96844
WBGene00015505	7.19095	7.47402	6.97469	4.34631	5.30944	6.49582	6.83248	4.8772	5.12785	6.63489	6.2409
WBGene00004380	6.92213	7.69398	7.28857	4.46573	4.86516	6.15049	7.37387	5.15398	6.57392	6.18266	6.11934
WBGene00015507	3.8438	3.7401	3.79377	2.97824	2.95653	3.24052	2.80649	2.80369	2.65294	3.02724	2.61065
WBGene00015508	6.68432	6.25512	6.5999	4.26124	4.63651	5.09616	4.96553	3.90664	3.5775	3.86583	3.06321
WBGene00015509	5.87297	5.61652	5.76203	5.34441	5.66715	6.76322	7.31499	6.62905	6.50545	6.82969	7.47017
WBGene00015510	5.184	4.5254	4.70608	2.95747	2.62376	3.636	3.30164	3.37957	3.4513	2.86094	2.73608
WBGene00015511	2.54262	2.65889	2.49277	3.21465	3.02404	2.27914	2.28025	2.2656	2.3083	2.05918	2.60629
WBGene00015512	7.07854	7.48692	6.75356	6.14064	6.99912	7.76287	8.27242	6.18747	7.68546	8.21503	8.41568
WBGene00015513	8.00597	8.22533	7.59799	4.61783	7.20939	5.97187	5.30305	3.99228	3.99273	6.22909	5.28432
WBGene00015514	5.2023	4.93828	5.64092	6.92784	7.28711	9.43817	9.63052	10.2258	10.2408	4.91961	5.4675
WBGene00004823	6.57966	6.02735	6.82898	5.05779	5.17763	6.2929	5.77678	5.36255	4.95588	4.2424	4.13741
WBGene00015515	5.81579	5.1178	5.88926	5.12738	5.45575	6.12967	5.59863	5.21158	4.84508	5.39368	5.91174
WBGene00015516	2.59798	2.48847	2.69591	3.25227	3.12062	2.54946	2.33597	2.33133	2.35369	2.1245	2.63841
WBGene00005262	2.52389	2.33574	2.52221	2.26814	1.87467	2.08959	2.18026	2.19393	2.14112	1.98034	2.01241
WBGene00015517	2.65166	2.54797	2.7387	2.50982	2.15191	2.24941	2.29205	2.52747	2.4716	2.04907	2.26676
WBGene00001615	2.60856	2.61209	2.47641	2.83268	2.54943	2.38814	2.45652	2.5028	2.49405	2.25775	2.27224
WBGene00007360	2.39588	2.2219	2.24173	2.34917	2.08948	2.02645	2.20257	2.25652	2.27056	1.89946	1.98062
WBGene00006277	2.34765	2.37916	2.38514	2.55867	2.11272	2.20363	2.11137	2.47474	2.39194	2.11685	2.01158
WBGene00005933	2.74204	2.37324	2.60449	2.59971	2.36986	2.22842	2.25077	2.45838	2.38861	2.31086	2.17845
WBGene00044114	2.40313	2.41637	2.55824	2.49686	2.16876	2.10973	2.32303	2.33614	2.27728	2.13297	2.07691
WBGene00044115	2.25133	2.36215	2.34377	2.50783	2.14132	2.29986	2.18921	2.40297	2.25323	1.97613	2.07542
WBGene00044116	2.59306	2.49759	2.55562	2.7226	2.65388	2.18387	2.23861	2.28254	2.241	2.04579	2.10853
WBGene00007361	2.42264	2.67482	2.49648	2.62147	2.37794	2.3613	2.32914	2.51015	2.48709	2.13522	2.22093
WBGene00007362	2.58526	2.48691	2.64781	2.6384	2.35055	3.47209	3.46695	3.61043	3.50032	2.11609	2.25173
WBGene00007363	4.72111	6.2531	3.85156	2.94041	2.92506	3.39404	4.52114	3.11096	3.60465	2.47663	2.31534
WBGene00007364	2.50781	2.73119	2.46925	2.82512	2.33069	2.18434	2.41241	2.52239	2.3896	2.20452	2.10274
WBGene00007365	3.16597	5.78773	3.64367	3.3435	2.95487	2.96707	4.06807	2.79442	3.47268	3.14715	3.36156
WBGene00007366	2.68614	3.23955	2.88566	2.55271	2.13315	2.23887	2.28783	2.36602	2.22173	1.96702	1.93709
WBGene00001552	2.53973	2.40999	2.49229	2.64033	2.29331	2.21782	2.07519	2.37666	2.36101	2.09379	2.06998
WBGene00006278	2.82451	2.36133	2.48694	2.75298	2.10243	2.0962	2.19104	2.37841	2.40296	2.06163	2.17366
WBGene00007367	2.41632	2.39342	2.42309	2.49785	2.08352	2.24639	2.05747	2.27205	2.26933	2.24646	2.08663
WBGene00005428	2.46256	2.45015	2.33671	2.66043	2.342	2.2917	2.2489	2.41658	2.29735	2.24749	2.14015
WBGene00007373	2.59217	2.4447	2.66166	2.52755	2.39582	2.4354	2.08509	2.19178	2.33316	2.21423	2.12639
WBGene00007368	2.90084	2.8487	2.84841	2.78941	2.27179	2.97419	3.07541	2.84628	2.7623	2.6408	2.56602
WBGene00007369	3.0161	2.70997	2.80628	3.68341	2.79865	2.35633	2.34011	2.91543	2.56467	2.48055	2.19552
WBGene00007370	2.40719	2.38698	2.54669	2.8113	2.15091	2.1619	2.3261	2.50834	2.42009	2.15932	2.08655
WBGene00005429	2.39566	2.29236	2.4017	2.5593	2.12372	2.34336	2.19026	2.33046	2.34022	2.1119	2.15339
WBGene00007372	3.35905	3.74326	3.38807	3.23827	2.8491	3.20905	2.62619	3.48087	2.81976	2.54009	2.36063
WBGene00005768	2.4955	2.55609	2.55475	2.38827	2.35562	2.24918	2.15773	2.35103	2.22516	2.1417	2.0347
WBGene00003196	6.65123	6.24877	6.49801	4.92309	6.88187	6.08498	5.32124	5.04141	4.72051	5.3196	5.40127
WBGene00007374	2.48671	2.51873	2.57585	2.81871	2.4834	2.23236	2.10767	2.38839	2.31987	2.1767	2.11761
WBGene00007375	2.67325	2.3235	2.20993	3.15061	2.55383	2.28985	2.45082	2.41812	2.25732	2.15865	2.18194
WBGene00005271	2.62537	2.46789	2.41232	2.37001	2.08957	2.24617	2.35968	2.27068	2.33221	2.0941	2.05031
WBGene00007378	2.68549	2.75261	2.86773	2.90755	2.52396	2.56186	2.54191	2.64306	2.53687	2.24944	2.35739
WBGene00014668	3.07466	2.38483	2.45468	3.04126	2.30855	2.3126	2.3255	2.42245	2.19662	2.24109	2.11145
WBGene00007379	2.5864	2.59175	2.63749	2.63785	2.47591	2.27785	2.25934	2.39294	2.38709	2.22901	2.14869
WBGene00006264	2.7555	2.67824	2.48327	2.8748	2.48685	2.15772	2.21434	2.46957	2.2911	2.00483	2.22803
WBGene00006262	2.69625	2.76484	2.65966	3.29354	2.94072	2.18428	2.37577	2.37802	2.52596	2.24678	2.1449
WBGene00003653	2.54388	2.52908	2.48636	2.90861	2.48074	2.16545	2.28551	2.46982	2.39672	2.15952	2.18413
WBGene00003640	3.19083	3.0977	3.61629	3.41848	2.77411	2.76977	2.63993	2.97496	2.60968	2.68016	2.58906
WBGene00007380	2.42956	2.44946	2.52298	2.7469	2.36701	2.22517	2.20139	2.29441	2.37514	2.18536	2.28426
WBGene00007381	2.55053	2.57446	2.8731	2.73689	2.41554	2.28	2.25229	2.34249	2.37561	2.09207	2.21896
WBGene00015518	2.70517	2.8017	2.91917	2.78453	2.91938	4.23856	2.78855	4.60189	3.19912	2.65928	2.52125
WBGene00015525	5.87036	5.92364	5.71058	4.69423	4.77756	5.36266	5.00059	4.60819	4.49482	6.07486	6.01785
WBGene00015526	4.23075	3.93987	4.24526	3.30352	2.89171	2.78381	2.7562	2.62912	2.58027	2.54554	2.67339
WBGene00015519	2.37726	3.33157	2.87027	3.48142	3.23177	2.93093	3.6218	3.0159	3.54559	2.20727	2.23869
WBGene00001612	2.44337	2.37899	2.49297	2.53778	2.17015	2.23371	2.13945	2.29283	2.19923	2.11139	2.13041
WBGene00015522	2.44526	2.41378	2.56866	2.58386	2.38587	2.41552	2.43381	2.49816	2.52962	2.06609	2.20111
WBGene00015523	2.75998	3.44301	2.59126	3.04133	2.78422	2.6359	2.6852	2.68297	2.63466	2.45938	2.39992
WBGene00015524	6.19691	6.59674	5.77347	4.42096	4.63292	5.15534	5.45354	4.24171	4.45176	5.67942	5.85858
WBGene00015527	2.68522	2.69782	2.54821	3.05757	2.68013	2.43769	2.63173	2.79342	2.82443	2.38813	2.21839
WBGene00006716	2.65482	2.34679	2.4032	2.93278	2.47299	2.19107	2.241	2.39354	2.3604	2.09269	2.09737
WBGene00015529	4.60151	3.8148	3.6144	4.6907	4.56257	4.31999	3.17691	3.8105	3.46851	3.93995	3.21304
WBGene00006717	2.80951	2.94778	2.92218	3.42795	2.61826	2.52689	2.57053	2.51701	2.44937	2.33909	2.2103
WBGene00002092	2.44017	2.28683	2.30082	3.25772	2.79791	2.21306	2.18286	2.21169	2.43473	2.06711	2.15319
WBGene00015530	2.39464	2.40402	2.40579	2.42633	2.18979	2.05598	2.23939	2.23272	2.41503	2.11929	2.06752
WBGene00015532	2.37469	2.29933	2.41391	2.73698	2.16443	2.2461	2.61444	2.64957	2.5869	2.20496	2.28363
WBGene00015533	2.25365	2.31078	2.35703	2.27959	2.07199	2.16731	2.2561	2.2308	2.21251	1.86953	1.97279
WBGene00015534	2.52605	2.70576	2.65122	2.83297	2.42797	2.36733	2.13185	2.34752	2.24492	2.10111	2.21623
WBGene00015535	2.50012	2.42771	2.42576	3.04747	2.62222	2.4028	2.40359	2.46039	2.56152	2.2607	2.30629
WBGene00015536	2.67062	2.72751	2.88929	3.0094	2.39712	2.63274	2.57346	2.65912	2.5023	2.20834	2.14933
WBGene00015537	2.54548	4.15306	2.39608	2.43385	2.1554	2.16473	2.49691	2.33703	2.4259	2.2273	2.12621
WBGene00015539	2.36431	2.40694	2.5266	2.65847	2.16806	2.31623	2.24902	2.55634	2.4715	2.13628	2.189
WBGene00015540	8.67032	7.9363	7.94253	8.4029	9.11687	9.37764	8.67184	7.26612	7.25663	9.98742	8.68089
WBGene00015541	3.48845	3.3369	3.72204	3.81033	3.58063	3.60909	3.0074	3.38728	2.95229	3.76518	3.34496
WBGene00004973	2.47242	2.58946	4.11197	2.43507	2.20786	2.36108	2.40941	2.32722	2.18286	2.17591	1.97259
WBGene00005728	2.79148	2.66069	2.55828	2.55745	2.25217	2.13889	2.19254	2.14722	2.20942	1.96432	2.15575
WBGene00004182	3.65777	3.47239	3.05017	3.31869	3.03925	3.58295	3.51347	3.55391	3.36644	2.83292	2.93182
WBGene00015544	2.63641	2.84975	2.53639	3.02479	2.84584	2.24276	2.36227	2.42179	2.43351	2.20082	2.11733
WBGene00015545	2.6664	2.73007	2.86119	3.2435	3.02782	2.47577	2.60061	2.49318	2.83597	2.17445	2.31045
WBGene00015546	3.77421	3.06232	3.52798	2.82521	2.88309	2.5923	2.46716	2.44259	2.48201	2.4349	2.41199
WBGene00015547	6.37759	5.97805	6.865	5.11059	4.99187	5.42249	3.89659	5.31839	4.16006	4.69828	4.133
WBGene00015548	3.01101	2.9854	3.19717	3.71878	3.37986	3.40971	3.24414	3.36274	3.35207	3.02421	2.85058
WBGene00077591	3.34296	3.14795	3.17745	3.9159	3.77367	3.11172	3.12918	3.20331	3.2568	2.85724	2.61564
WBGene00000585	6.31686	6.07247	6.2826	4.01092	4.15445	4.88242	4.39524	3.51498	3.3322	5.30908	4.98233
WBGene00003695	3.32233	3.64184	3.86803	2.83354	2.45589	2.81326	2.86835	2.53549	2.56064	2.17055	2.16143
WBGene00002228	7.86918	7.36412	7.53192	5.71997	7.67843	7.28958	6.54664	5.64474	5.57789	6.87086	7.73034
WBGene00015550	2.35568	2.32721	2.44209	2.48675	2.11495	2.13239	2.06618	2.21374	2.29996	1.95653	1.98792
WBGene00015551	3.60455	4.0254	3.47255	5.30124	6.13019	5.52068	5.87632	5.57878	5.72425	3.90541	4.29019
WBGene00015552	4.64405	5.827	4.79852	3.22014	2.67925	3.59866	3.67632	3.31487	3.04999	3.43869	2.76559
WBGene00015553	6.43719	7.4268	6.91046	4.05688	4.04077	4.91041	5.7075	4.44725	5.20305	4.02604	4.92826
WBGene00015554	5.82689	6.26176	5.61981	4.64632	6.59965	5.81064	5.84106	4.19909	5.27194	5.45064	5.47817
WBGene00015555	6.21178	5.95343	6.16836	4.13257	4.8362	5.63631	5.0638	4.49424	4.01482	6.06205	6.45182
WBGene00015557	6.34092	6.55668	6.88104	3.74117	3.58602	4.60192	4.51422	3.36894	3.8352	4.01625	4.07836
WBGene00000542	7.7112	7.94836	7.47084	4.95216	5.74787	5.68011	5.75541	5.40417	5.78908	5.09976	4.88208
WBGene00015558	5.14654	7.00763	6.91369	4.28776	3.34369	2.90124	3.21628	3.0859	3.51966	2.75809	3.96186
WBGene00015559	2.66404	2.74746	2.72017	2.71402	2.70251	2.56763	2.50241	2.48359	2.52	2.4275	2.3059
WBGene00044446	3.00623	2.92564	2.69222	2.91413	2.58484	2.22088	2.27577	2.28231	2.40547	2.28193	2.3873
WBGene00007384	2.8485	2.71381	2.87532	4.86736	5.77728	5.00183	7.26308	4.52143	5.73592	4.84778	5.61686
WBGene00003876	2.69788	2.57677	2.62572	2.96665	3.42869	2.71497	2.95319	3.06751	3.40261	2.20876	2.21057
WBGene00014669	2.6643	2.72744	2.55114	3.12395	2.79423	3.0249	3.48002	2.99021	3.32815	2.2558	2.23182
WBGene00005085	2.5139	2.46552	2.40837	2.47127	2.3324	2.08097	2.01262	2.32435	2.15108	2.02782	2.00773
WBGene00007385	11.1646	11.1077	11.2453	9.5818	9.37268	10.5649	10.926	10.9953	11.0641	10.2379	10.867
WBGene00007386	4.51598	4.8114	4.89361	2.98974	2.70747	3.42968	3.14044	2.89214	2.92507	2.80646	3.00349
WBGene00007387	4.48177	4.49181	4.00611	2.81052	2.77088	3.04046	3.03664	2.70954	2.94398	2.49241	2.38093
WBGene00007388	3.47551	4.14345	3.13884	2.75373	2.61486	2.32604	2.65068	2.53971	2.74138	2.2737	2.261
WBGene00007389	2.56937	2.60009	2.45127	2.75272	2.28589	2.09717	2.39821	2.51884	2.37071	1.98783	2.20417
WBGene00007390	8.27769	7.84681	8.48541	6.43135	10.021	8.02419	7.48397	7.09297	7.13077	6.19413	5.9824
WBGene00007391	5.18908	2.8124	3.49244	3.26205	4.75863	5.32712	2.96753	3.84758	2.84278	5.19254	3.86487
WBGene00007394	3.13066	2.98505	3.09599	3.55992	3.28867	3.72522	4.43251	4.54342	4.91854	2.52398	2.61098
WBGene00007395	3.23317	3.37622	3.38481	4.18675	4.75513	5.30548	7.12533	5.95194	7.15513	3.3171	3.42397
WBGene00044795	3.23367	3.32455	3.0264	3.96272	3.39822	2.79261	2.9911	3.05689	3.18128	2.37693	2.32165
WBGene00001821	3.05207	2.98489	2.98815	3.24683	3.14351	3.47158	2.93709	3.51669	2.79559	3.21082	2.89196
WBGene00003628	4.1401	3.97161	5.3895	4.13035	5.67109	4.83284	4.7357	3.94314	3.93893	3.98832	4.1261
WBGene00003963	8.15116	8.13822	8.18663	7.61729	8.58019	10.0222	9.65289	10.4156	9.98834	6.93581	6.53796
WBGene00005008	5.16878	4.7636	5.55405	3.47815	3.62817	4.2357	3.35143	3.238	2.95547	3.36345	3.37561
WBGene00015561	4.52616	5.39864	5.00761	4.69328	4.43285	4.85374	4.93655	4.96712	5.3733	4.59184	4.83623
WBGene00007396	2.59161	2.33085	2.31278	3.18278	2.82879	2.43179	2.33191	2.5812	2.62556	2.23326	2.34643
WBGene00007397	2.48508	2.48979	2.43264	2.67185	2.45823	2.21247	2.41142	2.417	2.3944	2.21285	2.17214
WBGene00007398	2.56931	2.54552	2.61886	2.74092	2.43296	2.23161	2.29041	2.31252	2.28681	2.10993	2.07023
WBGene00007399	2.4229	2.31794	2.35138	2.31677	2.12088	2.11564	2.07041	2.27128	2.32225	2.12772	1.97218
WBGene00007406	2.56261	2.50648	2.68121	3.22832	2.54018	2.35355	2.18858	2.33794	2.37922	2.12186	2.09648
WBGene00003572	2.62368	2.59101	2.56606	2.73873	2.403	2.79453	2.74055	2.80811	2.66912	2.13934	2.14845
WBGene00043994	2.63381	2.84609	2.6183	2.77128	2.16479	3.05781	3.2782	3.07551	3.27185	2.33622	2.35452
WBGene00044227	2.82451	2.86509	2.72043	3.49138	3.10585	2.84158	2.87319	3.02586	3.08857	2.43906	2.61019
WBGene00007400	6.72117	6.28875	6.40909	7.15944	8.66231	8.54276	8.5707	7.67716	7.8736	9.09179	8.33952
WBGene00006579	8.62608	8.77309	8.81999	5.78268	7.00427	7.5962	6.63203	6.28611	5.82473	6.99857	7.14822
WBGene00003571	2.45936	2.34658	2.60778	2.56696	2.09874	2.69201	2.61699	2.73451	2.68345	2.17876	2.14561
WBGene00007401	2.55448	2.67943	2.84184	3.23364	2.702	2.57966	2.35195	2.43771	2.52599	2.42228	2.19894
WBGene00007402	2.39062	2.40416	2.4978	2.56256	2.1586	3.06571	2.81371	3.16282	3.12019	2.28048	2.09127
WBGene00007403	5.77168	6.57924	5.55704	4.33778	5.20028	5.85866	6.59102	4.0708	4.59382	6.42821	6.08022
WBGene00007404	2.69701	2.75847	2.63715	2.60421	2.30207	2.29427	2.15779	2.35612	2.28474	2.11589	2.24481
WBGene00007405	4.59399	4.7099	5.07643	4.17024	4.25071	4.7762	5.32137	3.79743	4.34145	4.68336	4.16091
WBGene00007409	2.54677	2.43634	2.52293	2.72539	2.42812	2.51062	2.62451	2.50559	2.60702	2.34824	2.25732
WBGene00003828	3.48104	3.24925	3.51162	3.68935	3.58526	5.01358	5.19719	5.61845	5.56806	2.74371	2.69198
WBGene00007410	2.55222	2.51079	2.45912	2.26612	2.13113	2.02502	2.15372	2.28101	2.1876	1.89414	2.18171
WBGene00007411	2.82945	2.74542	2.65032	2.99854	2.70255	2.27726	2.2322	2.44795	2.30549	2.26639	2.3656
WBGene00015566	2.63139	2.49467	2.35755	2.61823	2.23656	2.36663	2.29477	2.3158	2.26701	2.19834	2.11502
WBGene00015567	6.64599	6.17839	6.82533	4.9646	7.55119	6.60802	6.24512	4.78279	5.33343	5.34613	4.26687
WBGene00015568	2.28825	2.2127	2.37337	2.48149	2.07788	2.08865	2.10529	2.13607	2.23327	2.021	2.06152
WBGene00003526	2.47878	2.46554	2.4159	2.68826	2.38292	2.56933	2.55169	2.45151	2.56786	2.11301	2.28147
WBGene00015569	3.26139	3.18649	3.222	2.9203	2.87245	3.41986	3.13798	3.37832	2.68596	3.60573	2.85771
WBGene00044673	2.1395	2.54327	2.36568	2.2214	1.81298	2.11612	2.04835	2.23464	2.12016	1.99492	2.163
WBGene00015562	4.11108	3.74478	3.34304	4.75948	4.28554	3.15789	3.24255	3.02154	3.26601	2.83843	2.9057
WBGene00015564	2.39433	2.47234	2.49964	2.69161	2.05763	2.36446	2.10963	2.4015	2.47727	2.12589	2.11719
WBGene00015565	7.95983	7.53104	8.73597	5.36162	5.33455	6.31821	5.76036	7.25697	6.51738	4.02376	4.58489
WBGene00007413	6.94334	7.18436	7.12616	4.3503	4.44433	5.20977	5.00819	4.62651	4.6751	5.32634	5.6553
WBGene00007414	2.85174	2.64679	2.76373	3.47003	2.96073	2.5937	2.53205	2.70896	2.79296	2.32591	2.33142
WBGene00007415	2.83246	4.01272	3.3425	4.02929	3.36232	2.54892	2.79215	2.64939	2.71308	2.47087	2.75789
WBGene00007416	2.36739	2.37212	2.45613	2.43242	2.1981	2.07082	2.12452	2.47894	2.33576	2.07538	2.10505
WBGene00007417	5.24178	3.87893	4.91232	3.99789	4.30851	5.6186	3.41865	3.99818	3.18361	5.93479	4.60902
WBGene00007418	2.45277	2.78357	2.7222	2.58326	2.22369	2.22225	2.18632	2.26653	2.41653	2.01351	2.05571
WBGene00007419	7.10282	7.1193	7.63437	2.9996	2.83209	4.34428	4.12107	4.49633	5.00931	2.20781	2.26268
WBGene00006593	6.32632	5.26562	6.06746	5.04815	5.73657	7.82561	6.41411	6.73095	5.5049	5.979	5.3053
WBGene00015570	2.92009	4.03769	3.18435	3.60789	3.1826	2.67581	2.84979	2.91239	2.68314	2.56549	2.63126
WBGene00006620	2.69391	2.62234	3.03237	2.86191	2.31754	2.21477	2.31479	2.19718	2.43599	2.24603	2.20831
WBGene00015571	2.74719	2.56119	2.5404	2.77796	2.53828	2.39413	2.53824	2.56883	2.60495	2.28527	2.6957
WBGene00003961	5.53111	5.56053	5.5613	4.26195	4.77667	4.92346	5.12695	3.91624	4.2117	4.46626	4.14018
WBGene00006957	7.3361	7.43496	7.49481	5.56867	5.91291	6.95606	6.93461	5.45116	5.9102	7.17458	7.11635
WBGene00004101	7.59749	7.70118	7.78551	5.52241	6.34018	5.84252	5.71667	4.57606	4.7455	6.99299	7.00064
WBGene00015572	2.94914	2.67579	4.74054	4.68428	4.66228	3.64943	4.18956	3.16236	3.83167	3.08136	5.56572
WBGene00015573	2.96329	2.89051	2.67061	3.08098	2.57371	2.36061	2.41664	2.41106	2.59917	2.39574	2.3926
WBGene00044608	8.53629	9.44171	9.32348	4.31454	5.37598	5.96899	6.65378	5.0908	5.72032	5.67854	5.57479
WBGene00000465	11.8106	10.873	10.9846	9.37579	12.7366	11.3661	9.44408	10.3771	9.11131	9.29829	8.63542
WBGene00000223	6.354	6.17872	6.38001	5.96233	7.40782	7.86251	7.4781	6.50631	6.94375	7.93665	7.52256
WBGene00000380	9.94872	9.69106	10.2923	8.42109	8.04574	10.0717	9.90399	10.5582	10.2062	10.1511	10.5815
WBGene00015578	3.49284	3.06365	3.48816	3.60111	2.89629	2.62615	2.54764	2.70999	2.67568	2.19029	2.43224
WBGene00015574	2.71972	2.74964	2.57849	3.13764	2.93742	2.40743	2.22132	2.43286	2.34367	2.14442	2.17754
WBGene00006258	3.03859	2.61568	2.5271	2.87012	2.34788	2.37596	2.22258	2.4749	2.38281	2.26984	2.24418
WBGene00006257	2.8323	2.52207	2.62497	2.9637	2.64878	2.14427	2.2547	2.20395	2.36423	2.26566	2.42614
WBGene00006259	2.8004	2.62711	2.66594	2.7362	2.212	2.18634	2.23157	2.29641	2.28857	2.14187	2.0289
WBGene00006256	2.62104	3.21279	2.51767	2.86201	2.43541	2.31543	2.39103	2.52949	2.63639	2.20443	2.26443
WBGene00015576	2.85332	2.89203	2.81881	2.70341	2.34517	2.3263	2.32377	2.4496	2.4266	2.25575	2.21624
WBGene00015577	6.37888	6.68935	5.91878	4.126	4.17761	5.77892	6.37712	5.77179	5.66916	4.60952	4.30294
WBGene00007421	3.19079	3.52514	3.69967	2.57487	2.11864	3.40694	3.76557	3.77653	3.75224	2.74834	2.81096
WBGene00000532	6.46584	5.96384	6.49885	4.53305	4.99602	6.84464	6.31851	6.18582	5.31503	6.19612	6.27469
WBGene00002986	4.58091	5.0888	4.86188	3.44965	4.05536	3.61541	4.03493	3.25281	3.34412	3.18759	3.09367
WBGene00015579	7.20111	6.85161	6.90854	3.43459	3.23933	4.00589	3.05738	3.78847	3.63339	2.5303	2.17928
WBGene00015580	3.33884	3.45883	3.06957	3.38869	3.36197	3.23639	3.42207	2.99164	3.06513	2.60607	2.55835
WBGene00015581	6.64963	6.87923	6.36797	4.69277	4.96014	5.64632	5.22635	4.59011	4.62011	4.84525	5.02255
WBGene00000479	10.9619	10.0548	9.51678	10.1004	10.5887	12.1001	10.93	11.6442	10.5346	11.6393	11.444
WBGene00000537	5.49856	5.56807	4.90567	4.16906	4.49109	5.81889	5.65286	4.31261	4.59568	6.34726	6.16685
WBGene00003024	3.36485	3.09787	3.65614	3.19338	2.98137	3.12604	3.1321	3.15137	2.95212	3.21762	2.73447
WBGene00000854	5.61956	5.29163	5.48791	4.05243	4.12729	5.07533	4.59454	3.69226	3.59525	5.37441	5.2986
WBGene00015582	3.68976	5.10143	4.33954	2.34231	2.24525	2.15722	2.33648	2.35899	2.29796	1.95046	2.25164
WBGene00044773	3.31073	2.56806	2.93003	2.59316	2.08898	3.11585	3.09837	3.70188	3.54022	1.99465	2.22041
WBGene00004932	3.39961	3.73939	3.3384	3.21964	3.32229	2.75233	2.8774	2.8889	3.70751	2.40759	2.43353
WBGene00015583	2.50657	2.29997	2.36785	2.69801	2.16718	2.12568	2.20212	2.33335	2.325	2.18069	2.20355
WBGene00015586	4.41086	3.87058	4.19011	3.32921	3.9988	3.44653	3.16804	3.03165	3.06161	3.49052	3.29111
WBGene00015587	2.67022	2.43403	3.05737	3.10039	2.65518	3.19238	2.37868	3.16911	2.51311	3.00888	2.46835
WBGene00015588	3.33653	3.07574	3.17008	3.13124	2.64248	2.64352	2.4723	2.79395	2.61104	2.36028	2.53259
WBGene00015589	3.17817	2.67454	3.21328	3.3226	2.90526	3.17763	2.8022	3.04746	2.73811	2.91118	2.77115
WBGene00006996	8.65611	7.45254	7.69236	6.64315	8.38627	8.77731	7.26502	6.96768	5.45237	7.76592	6.49332
WBGene00001835	7.19453	7.4391	7.61543	4.23575	4.36317	5.47358	5.16653	4.36945	4.40968	5.61987	5.45742
WBGene00007433	8.16597	7.65356	8.28328	5.61841	6.42866	8.14281	6.25381	6.99568	5.53803	8.4859	8.28574
WBGene00003813	2.9413	3.17369	3.10806	3.43691	3.09027	4.49844	5.2603	4.65184	4.65523	2.83831	3.01505
WBGene00004723	8.46831	8.90242	8.8337	6.45255	7.22622	7.49147	7.71152	6.86192	7.13908	7.71325	8.33214
WBGene00007434	7.53259	8.49246	7.5095	3.33822	3.5515	4.36759	4.91524	3.41684	3.79573	4.33534	4.13809
WBGene00006724	9.03436	8.94078	8.98478	4.79094	4.90967	6.14406	5.79107	6.0497	5.48265	6.06241	6.76816
WBGene00007435	5.70159	5.12137	5.55282	3.49845	3.85957	4.85772	4.11113	3.45576	3.1837	3.36788	2.54501
WBGene00007436	5.99888	6.69791	6.01186	4.77726	5.04058	6.95637	7.52792	6.74283	7.18806	6.04096	6.34147
WBGene00007430	4.49762	4.70165	4.18746	5.11831	4.97179	4.19671	3.95801	4.34135	4.31048	2.83568	3.08672
WBGene00007431	2.38663	2.2804	2.26841	2.32982	2.02952	2.25574	2.30555	2.35976	2.27619	2.05355	1.97362
WBGene00007432	2.70597	2.61933	2.64138	2.39563	2.05257	2.13094	2.17873	2.28667	2.18628	2.20598	2.11006
WBGene00044012	2.29982	2.30179	2.34944	2.37868	1.87772	2.20751	2.12676	2.2872	2.21896	2.00017	2.00987
WBGene00044044	2.36166	2.4395	2.41173	2.54455	2.05655	2.16232	2.06254	2.25377	2.21413	2.07689	2.11481
WBGene00007422	2.39398	2.42751	2.37591	2.40751	2.1611	2.27592	2.58118	2.44255	2.55407	2.22679	2.34203
WBGene00007423	2.43924	2.33681	2.42622	2.5842	2.2364	2.16376	2.22168	2.35299	2.32628	2.20944	2.08354
WBGene00007424	2.51908	2.36914	2.61927	2.67218	2.34078	2.45018	2.39936	2.60981	2.42147	2.28821	2.22794
WBGene00007425	2.90575	2.79332	2.77429	2.73371	2.43711	2.36531	2.4113	2.34096	2.49736	2.28554	2.04692
WBGene00007426	2.36017	2.2929	2.41141	2.38598	2.10236	2.16577	2.19087	2.25652	2.24619	2.07728	2.11198
WBGene00007427	2.43001	2.28916	2.43619	2.63898	2.29014	1.99754	2.02688	2.22549	2.28325	1.93406	2.08239
WBGene00007428	7.91289	7.06609	7.32556	5.91562	9.3306	8.3284	7.43467	6.20116	6.69166	8.91772	8.2447
WBGene00007429	4.85531	4.4434	4.18214	3.15379	3.24604	4.61404	4.12583	3.28174	3.26848	3.01677	2.53424
WBGene00000142	8.95437	9.11912	9.0967	4.83326	5.34348	6.76173	6.30287	6.12822	6.10355	6.64015	6.56239
WBGene00001174	2.65583	2.98233	2.50056	3.48651	2.91618	2.345	2.38511	2.46581	2.5584	2.1084	2.32656
WBGene00015590	6.15511	6.28897	5.99396	3.19461	5.45444	5.00757	5.19858	3.69736	4.031	4.60195	4.02681
WBGene00003102	2.83281	3.89694	2.81229	3.56684	3.6023	2.90042	3.17261	2.7454	2.8746	2.78774	2.63225
WBGene00015591	9.51581	9.65087	9.19361	7.89474	9.95063	9.73122	10.02	8.64946	9.91705	9.73153	9.7346
WBGene00015592	2.69834	2.7815	2.69222	2.78083	2.19787	2.34396	2.58425	2.6151	2.4757	2.21238	2.16138
WBGene00006582	2.88442	2.8407	3.05948	3.23671	2.76474	2.51723	2.55783	2.4097	2.51965	2.24288	2.26241
WBGene00015602	2.4395	4.87536	2.5591	2.59353	2.16076	2.21144	2.78447	2.28058	2.66217	2.11453	2.20796
WBGene00015603	2.74828	2.89003	2.85515	2.39621	2.18631	2.15452	2.12086	2.13725	2.25001	2.01967	1.95253
WBGene00015604	2.39489	2.22037	2.2846	2.62289	2.47761	2.13702	2.32547	2.25139	2.44354	2.07707	2.1089
WBGene00044415	2.64824	2.54175	2.52689	2.78502	2.4361	2.29027	2.24487	2.35284	2.53395	2.11492	2.19407
WBGene00015594	2.4824	2.50528	2.40639	3.00283	2.80685	2.27359	2.36532	2.41989	2.39026	2.32375	2.2216
WBGene00015595	2.89105	2.77683	2.72022	2.84332	2.54297	2.58183	2.50861	2.54413	2.57473	2.39798	2.35659
WBGene00015596	2.43895	2.54641	2.36278	2.4876	2.29832	2.3783	2.11715	2.39197	2.41915	2.30088	2.30126
WBGene00015597	2.75375	2.74412	2.49225	2.44019	2.11958	2.06931	2.11741	2.44885	2.30329	2.28646	2.39655
WBGene00015598	2.46295	2.33813	2.38282	2.34447	2.14617	2.32143	2.1949	2.4612	2.32476	2.33513	2.29072
WBGene00015599	2.6104	2.49179	2.52315	2.76509	2.25442	2.3109	2.2241	2.33027	2.32646	2.3144	2.38478
WBGene00015600	2.59817	2.35762	2.34567	2.82777	2.67259	2.48299	2.35054	2.46162	2.30221	2.21562	2.33899
WBGene00015601	2.54647	2.54644	2.30923	2.3743	1.97472	2.31931	2.40974	2.32615	2.40133	2.15987	2.18158
WBGene00077692	3.54077	3.26214	3.41502	4.63325	4.49824	4.02576	4.99154	4.13269	5.24817	3.41314	3.55414
WBGene00007438	3.181	2.88728	2.81539	3.1962	2.80712	2.34075	2.49528	2.62031	2.50909	2.22463	2.26371
WBGene00007439	2.58154	2.44369	2.39793	2.7951	2.6003	2.15763	2.05389	2.39016	2.22412	1.97404	2.0717
WBGene00007440	2.32125	3.66464	2.39354	2.20802	2.19325	2.28038	2.44385	2.32423	2.49862	2.0186	2.19514
WBGene00015606	2.52906	2.40455	2.62801	2.61142	2.20037	2.21452	2.11626	2.29929	2.31525	2.03554	2.11243
WBGene00015613	2.59771	3.07314	2.95078	3.10051	2.52683	3.12053	2.18486	3.60875	2.22977	2.76174	2.46676
WBGene00044417	2.44202	2.43839	2.38757	2.71348	2.47678	2.83436	2.32749	3.03662	2.5916	2.84059	2.56655
WBGene00007450	2.75495	2.63421	2.62986	2.23306	2.04896	2.20097	2.28131	2.48282	2.43526	2.0385	2.11596
WBGene00007457	2.71849	2.78471	3.47454	3.9977	3.73139	2.88496	2.99632	2.7776	3.0999	2.65157	3.94308
WBGene00007460	2.69118	2.64206	2.67937	2.60787	3.17027	3.17305	4.7838	2.87742	3.65513	3.27858	3.15809
WBGene00045069	2.44036	2.50518	2.27243	2.4578	2.55101	2.10285	2.07443	2.28401	2.21416	2.19232	2.00985
WBGene00007451	2.44359	2.38545	2.20804	2.33532	2.00631	2.04707	2.04081	2.14596	2.26069	1.98858	2.01264
WBGene00007452	2.64863	2.5472	2.77945	2.46574	2.09547	2.19571	2.3251	2.28273	2.28317	2.15264	2.20473
WBGene00005684	2.53971	2.37636	2.41158	2.52276	2.15403	2.21675	2.19866	2.33399	2.31295	2.13493	2.21564
WBGene00007453	2.50308	3.29143	2.55791	2.58343	2.45707	2.52498	3.03066	2.63432	2.76226	2.24125	2.4675
WBGene00007454	3.04853	5.26902	4.24806	2.91611	2.29897	2.18352	2.85474	2.32753	2.45487	1.97699	2.16048
WBGene00007455	3.00629	4.09657	3.51281	3.59158	3.65438	5.24638	5.36441	5.59459	5.35366	2.18362	2.36613
WBGene00007456	2.48491	2.30951	2.18869	2.13306	1.90756	2.06158	2.18571	2.2053	2.20088	1.92308	1.97809
WBGene00015607	2.41747	2.51916	2.40275	2.67718	2.38222	2.75729	2.165	2.60533	2.37491	2.4759	2.1837
WBGene00015608	2.32158	2.2096	2.46613	2.65029	2.3115	2.23003	2.38665	2.33362	2.20016	2.14074	2.06795
WBGene00015609	2.48883	2.44227	2.41549	2.88291	2.44866	2.63963	2.63368	2.71753	2.66018	2.57533	2.58768
WBGene00015610	3.17889	3.45644	3.61904	3.65004	3.13183	3.52848	2.64385	3.89349	2.58527	3.27194	2.93496
WBGene00015611	2.48317	2.43818	2.46942	2.74845	2.44106	2.38573	2.23149	2.58924	2.37114	2.12583	2.19421
WBGene00007443	9.23172	9.34127	9.66545	4.90663	5.51212	5.90999	6.0442	5.4371	5.42223	3.84707	4.0104
WBGene00007444	5.69969	5.18003	5.56204	3.51463	4.59626	4.60764	4.1958	3.7287	3.48821	3.54527	3.9295
WBGene00007445	7.86134	6.92401	7.644	5.68724	6.37864	7.21803	6.13807	5.76764	5.27609	6.58071	6.41974
WBGene00007446	3.1681	2.97966	3.5942	3.17929	2.82495	2.45009	2.58786	2.57329	2.52141	2.28899	2.42132
WBGene00007447	2.62783	2.40753	2.28664	2.42812	2.10732	2.19593	2.09601	2.26867	2.22068	2.17255	2.13247
WBGene00007448	2.99577	3.0793	3.89363	3.99538	3.74769	2.70958	3.16832	2.84558	3.06007	2.67529	4.40795
WBGene00004309	2.50234	4.11446	2.6737	2.70316	2.25427	2.19144	2.40715	2.3484	2.60167	2.2465	1.99407
WBGene00003657	3.24649	3.02809	3.1294	3.10667	2.63199	2.73487	2.5032	2.73303	2.45536	2.56791	2.6077
WBGene00015614	2.68976	2.58821	2.64228	2.64864	2.41246	2.25955	2.23303	2.41638	2.29471	2.15305	2.16349
WBGene00015615	2.98877	2.81019	3.0605	3.33397	2.91917	2.31362	2.21812	2.42589	2.52029	2.576	2.1511
WBGene00015616	2.74453	2.6905	2.72133	3.44382	3.09649	2.61618	2.63917	2.68964	2.49842	2.4457	2.6133
WBGene00004926	3.02099	2.81502	2.96794	3.74923	3.27055	2.84882	2.88521	3.00322	3.32887	2.67111	2.58425
WBGene00015618	2.62258	2.61937	2.59674	3.1736	2.96913	2.44889	2.52041	2.34782	2.60777	2.39001	2.31094
WBGene00044418	2.77824	2.65483	2.88266	3.60262	2.8574	2.43045	2.36532	2.50669	2.40289	2.19369	2.48322
WBGene00015619	3.4671	3.48563	3.75307	3.2328	2.92479	3.03441	3.92852	3.23242	3.91689	2.5062	2.53484
WBGene00015620	2.88046	2.8582	3.17712	2.83474	2.35408	2.29732	2.29356	2.35819	2.38703	2.18499	2.21181
WBGene00007462	2.58749	2.57532	2.53559	2.83046	2.54745	2.24858	2.25118	2.40038	2.40779	2.24383	2.39377
WBGene00007469	2.40466	2.46468	2.3491	2.46376	2.01315	2.07762	2.13766	2.18531	2.23806	2.09941	2.13464
WBGene00007470	2.62812	2.64576	2.5058	2.47857	2.15328	2.16065	2.19139	2.50983	2.31364	1.97954	2.073
WBGene00007471	2.48557	2.65113	2.34038	2.73617	2.52956	2.2574	2.21411	2.48958	2.47337	2.08803	2.09273
WBGene00007472	2.63965	2.46396	2.6134	2.48877	2.29563	2.2189	2.16677	2.53235	2.27884	2.08772	2.12337
WBGene00007473	2.53576	2.59062	2.52303	2.70453	2.22179	2.31512	2.28342	2.34398	2.33537	2.05065	2.14052
WBGene00007474	3.75163	4.1544	3.96323	4.47649	4.1746	5.75293	6.59832	6.58405	6.31302	2.83375	2.9593
WBGene00007463	9.14889	8.82779	9.1842	8.51267	9.25701	9.64676	9.2317	9.17777	8.53556	9.80266	9.68201
WBGene00007465	2.25786	2.68916	2.24327	2.57513	2.21098	2.17601	2.1323	2.3032	2.34348	2.04105	2.13775
WBGene00003862	2.36819	2.43078	2.4095	2.56262	2.28203	2.09325	2.13401	2.30967	2.28945	2.14784	1.99135
WBGene00007466	2.48013	2.54726	2.49479	2.71288	2.29522	2.34393	2.36765	2.47419	2.57001	2.03231	2.1754
WBGene00007467	2.31949	2.6796	2.37857	2.31728	2.23251	2.07605	2.11208	2.25219	2.29717	2.06278	2.09071
WBGene00004780	3.70128	2.46467	3.28938	2.87815	2.61137	2.64041	2.42303	2.84376	2.57388	2.32452	2.30018
WBGene00015621	3.11691	2.85454	3.1328	2.77874	3.06741	2.581	2.5956	2.58351	2.77001	2.15361	1.98345
WBGene00022918	2.61482	2.36131	2.30396	2.0063	1.9941	1.95179	2.21633	2.07011	2.23427	1.99004	1.92549
WBGene00022919	2.31779	2.7753	2.37678	2.37376	2.00005	2.04343	2.37287	2.35336	2.24179	1.94773	1.97334
WBGene00002146	3.31466	2.7246	3.0465	3.95003	3.60319	3.35533	3.52009	3.32668	3.54837	2.5606	2.42534
WBGene00015622	2.50239	2.41731	2.34916	2.42025	2.24925	2.12908	2.12646	2.23128	2.37804	2.10946	1.96425
WBGene00015623	2.6201	2.412	2.28526	3.17353	2.64615	2.34595	2.39679	2.52323	2.57974	2.24033	2.22744
WBGene00015624	3.04147	2.42996	3.00256	2.5222	2.17613	2.42612	2.15914	2.46176	2.37647	2.43227	2.15665
WBGene00002023	5.57183	5.97974	6.29811	6.80303	7.55816	7.67869	8.30197	8.39038	8.65825	6.05207	7.09549
WBGene00003911	5.50813	5.99692	5.75559	4.00398	4.29224	5.92254	5.80728	5.09895	5.52217	6.10408	5.93169
WBGene00015625	2.71442	2.66541	2.47911	2.96987	2.52491	2.37111	2.22426	2.25287	2.72628	2.2669	2.1255
WBGene00015626	2.38542	2.47185	2.45387	2.96326	2.48107	2.33379	2.41384	2.41086	2.43243	2.23875	2.12012
WBGene00015627	3.272	2.96635	4.10581	3.89052	3.70313	2.92264	3.42287	2.97572	3.47039	2.52184	2.62952
WBGene00015628	2.43062	2.47156	2.53445	2.61244	2.41245	2.15216	2.1562	2.39624	2.36662	2.2892	2.21109
WBGene00015629	2.97891	2.62001	3.09403	4.19069	4.22733	2.93705	3.08465	2.78459	3.39567	2.51598	3.86597
WBGene00015630	2.57815	2.5689	2.5632	2.82757	2.58851	2.4262	2.31649	2.4675	2.48312	2.21291	2.34363
WBGene00044484	2.48793	2.88221	2.7621	2.75234	2.56053	2.52665	2.70151	2.60558	2.88139	2.37612	2.23944
WBGene00006981	2.64335	2.41933	2.59865	2.52821	2.4624	2.31991	2.36584	2.38872	2.34382	2.18006	2.11588
WBGene00006820	3.08954	3.08298	3.21105	3.43311	3.06535	2.88852	3.11522	2.98589	3.1551	2.40536	2.37524
WBGene00015631	2.69939	2.83487	2.71436	2.84659	2.7501	2.38609	2.5389	2.3752	2.56755	2.46994	2.14446
WBGene00015632	2.65718	2.73521	2.94684	2.904	2.61602	2.71557	2.96734	2.82235	2.95739	2.34407	2.24055
WBGene00015633	2.58076	2.70299	2.80273	3.29679	2.72743	3.79116	3.9147	3.90293	3.98868	2.34727	2.27057
WBGene00015634	3.03979	4.4372	3.68411	4.08825	3.93153	2.74789	2.93072	2.74076	3.02506	2.54219	2.62491
WBGene00015635	7.37838	7.40583	7.61313	5.20116	6.02911	7.31182	6.82579	5.27336	5.26977	7.79594	8.03752
WBGene00004431	10.7737	10.9593	10.7646	9.44298	9.17495	11.3008	11.7891	11.5471	11.477	9.60795	9.90949
WBGene00015636	2.44635	2.58001	2.56384	2.89174	2.27553	2.19434	2.20769	2.30521	2.35983	2.10845	2.05413
WBGene00004215	4.69591	4.12605	4.32124	3.44324	3.41474	4.47667	3.27949	4.25508	3.4308	3.26131	2.91723
WBGene00000958	2.98697	2.86269	3.14673	3.40731	2.71854	2.99996	3.04007	3.09172	3.09271	3.04529	2.65534
WBGene00015637	2.48665	2.35594	2.27781	2.49401	2.11459	2.147	2.19395	2.3016	2.31769	2.10351	2.00592
WBGene00044295	2.23721	2.61346	2.39982	2.59894	2.46586	2.23923	2.18903	2.30039	2.33759	2.06492	1.97925
WBGene00004102	2.7592	2.81686	2.85078	2.68165	2.46564	2.40613	2.34482	2.40735	2.46519	2.23203	2.1567
WBGene00003859	2.22929	2.43365	2.38955	2.32528	2.54069	2.203	2.40452	2.52747	2.52113	2.09096	2.08655
WBGene00015638	3.7388	4.26107	3.74222	2.77844	2.61907	3.44869	3.74736	2.77923	2.88539	3.91931	3.72137
WBGene00015639	2.33423	2.41213	2.47371	2.6201	2.22503	2.16945	2.18924	2.33846	2.22647	2.11208	2.10381
WBGene00015640	4.3633	4.82068	4.75692	3.00088	3.31825	4.1327	4.70337	3.11041	2.832	3.63466	4.1938
WBGene00015641	4.59581	4.83065	4.42053	3.17411	3.26462	4.84238	5.27916	4.13752	4.25035	4.96185	5.75539
WBGene00015642	5.0546	5.02008	5.30368	3.06355	3.00967	3.878	4.04193	3.09412	3.1524	4.53765	5.09917
WBGene00015643	3.86374	4.03309	3.83047	3.00981	2.90104	3.23547	3.63138	2.56549	2.56691	3.29414	3.77978
WBGene00015644	3.95821	3.17889	3.61042	3.40739	3.331	4.5713	5.20844	5.19507	5.27678	2.70252	2.66419
WBGene00015645	2.70429	2.43125	2.4677	3.12232	2.67399	2.29995	2.26151	2.39323	2.39308	2.17692	2.19985
WBGene00015646	3.48344	3.00669	3.28382	3.86863	4.21976	3.20441	2.74109	2.98237	2.87326	2.9624	2.89815
WBGene00007476	6.36548	6.48231	6.07336	4.04456	4.31539	4.63378	4.64885	3.42434	3.76946	3.25319	2.40422
WBGene00000522	3.48129	2.99527	3.28381	3.6423	3.69253	5.1041	5.5042	6.20547	5.96341	2.60181	2.63619
WBGene00007482	2.53271	2.6801	2.50254	3.14063	2.64128	2.39597	2.30384	2.42195	2.33502	2.2268	2.27307
WBGene00007483	2.51395	2.40889	2.47366	2.56072	2.26017	2.1297	2.28047	2.30236	2.35568	2.17353	2.063
WBGene00015647	3.5933	3.8653	3.61714	3.18497	2.93973	3.35463	3.244	3.0296	3.08707	2.84689	2.6176
WBGene00015648	6.01839	5.56045	6.24264	3.99281	3.63194	4.35931	4.50093	4.16014	4.3534	2.93095	2.60238
WBGene00015649	2.89508	2.74246	2.74645	3.5382	3.04346	2.34328	2.38609	2.5815	2.51423	2.26316	2.26429
WBGene00007478	2.79568	2.6324	2.97078	4.36973	4.21309	2.91438	3.81411	3.44677	4.24171	2.62686	2.9595
WBGene00007479	3.28605	3.0475	3.20635	3.69228	3.15931	3.60746	2.74791	3.92997	2.96759	2.78029	2.64669
WBGene00007480	2.86446	3.12479	2.89719	3.8282	3.78195	3.15956	3.43737	3.84207	3.99412	2.74444	2.81145
WBGene00004103	2.84099	3.1572	3.03249	3.85358	3.32141	2.51848	2.71402	2.6047	2.65349	2.38564	2.50363
WBGene00007484	2.51559	2.4064	2.40541	2.66188	2.35365	2.20831	2.20903	2.36472	2.3149	2.20302	2.22896
WBGene00015651	3.79024	3.23401	3.35488	4.21804	3.51033	2.93492	2.76654	2.77964	2.88039	2.62728	2.70604
WBGene00023462	2.56756	2.61918	2.69564	2.6371	2.34188	2.11212	2.2164	2.28763	2.27739	2.04254	1.9928
WBGene00023463	2.27912	2.22544	2.26882	2.98865	2.60333	2.1443	2.11684	2.51627	2.42153	1.99481	2.12428
WBGene00023474	2.73987	2.57698	2.63519	2.62662	2.28592	2.26628	2.3424	2.34241	2.42169	2.01039	2.09712
WBGene00044470	2.72075	2.58408	3.04995	3.20389	2.58144	2.44669	2.74308	2.34441	2.74552	2.30407	2.29993
WBGene00015652	2.71778	2.58737	2.55596	2.4831	2.21212	2.07827	2.12429	2.17408	2.24066	2.0242	2.02245
WBGene00015653	2.57717	2.53698	2.63634	2.72278	2.21428	2.28838	2.40782	2.53958	2.46275	1.99427	2.10011
WBGene00015655	2.70623	2.50924	2.6312	2.99931	2.71873	3.23374	2.56371	2.59837	2.50899	2.4296	2.4288
WBGene00015656	2.51614	2.47772	2.62021	2.52774	2.24125	2.01595	2.18826	2.27684	2.22196	2.12781	2.18761
WBGene00000424	7.12673	7.44054	7.60183	5.30173	7.37285	5.96393	5.79228	6.00346	5.75037	5.60338	5.99959
WBGene00015658	5.80607	5.83367	5.73469	5.05453	4.95241	6.62371	6.6549	6.32018	6.2189	6.32384	6.38958
WBGene00007485	2.32643	2.47947	2.29677	2.74785	2.15554	2.08005	2.03457	2.22445	2.2087	2.09528	1.94406
WBGene00007486	3.29448	3.23547	3.33081	4.46692	4.32541	3.44765	3.39263	3.09399	3.32717	3.28198	3.0362
WBGene00002043	7.1365	6.52301	7.08545	4.92093	7.12032	6.6563	6.44044	4.44149	4.91486	5.52564	4.84874
WBGene00015650	3.97478	4.32405	3.56957	5.1055	4.92685	5.83763	6.67145	5.81165	6.39714	4.64629	4.94348
WBGene00003224	8.39708	7.98161	8.39554	4.37028	6.30695	6.62444	6.04629	5.34908	5.36039	5.50524	5.30789
WBGene00001586	2.67039	2.39981	2.47281	2.87553	2.42828	2.23046	2.28771	2.50376	2.4261	2.10195	2.15222
WBGene00007488	5.57283	5.02257	5.10405	5.36707	7.96389	6.77297	6.41327	5.81471	5.41821	6.94714	7.11503
WBGene00000655	3.53896	3.23903	3.39572	4.6871	4.18315	3.26203	3.52393	3.51764	3.63216	2.69782	2.91678
WBGene00000616	5.38114	5.25552	5.6907	7.81967	7.25482	6.62121	7.61637	6.99767	8.14891	4.4034	4.72661
WBGene00000656	6.51908	7.11573	7.6282	8.11577	8.02204	10.1799	10.561	10.5786	11.0415	6.50665	6.20596
WBGene00000251	3.63881	3.45468	3.45591	3.51551	3.12025	2.6229	2.79509	2.76699	2.8818	2.32583	2.41349
WBGene00007489	3.07409	4.84683	4.05136	3.40812	2.95376	2.29425	2.51347	2.44507	2.45746	2.27445	2.31994
WBGene00007490	2.6951	2.64401	2.7382	2.88075	2.41926	2.32601	2.26604	2.38403	2.41968	2.22063	2.15041
WBGene00007492	7.30735	7.83968	7.21351	5.79086	7.77217	7.51964	8.22735	6.08487	7.12906	7.09178	6.90607
WBGene00007493	7.74596	7.61266	7.77847	5.01319	5.71421	7.22747	6.85943	6.35471	6.03633	6.86621	6.69285
WBGene00007494	2.53628	2.40834	2.55008	3.21472	2.7518	2.24589	2.31369	2.42967	2.30914	2.0559	2.14157
WBGene00006409	2.57137	2.49505	2.8865	2.90458	2.47164	2.40675	2.49945	2.52172	2.50427	2.15805	2.29589
WBGene00007495	2.56724	2.67848	2.51341	2.26004	2.04785	2.33533	2.19021	2.18852	2.3678	1.99755	2.06209
WBGene00003864	8.64275	7.24671	8.13597	8.30278	11.981	10.0399	8.76204	8.61645	6.99777	9.24484	8.15394
WBGene00007496	2.61752	2.6757	2.48186	3.75279	2.7889	2.50721	2.90018	2.54722	2.81232	2.33971	2.53895
WBGene00004455	2.67478	2.56515	3.07341	4.03266	2.93497	2.40144	2.43155	2.43656	2.5101	2.19766	2.27581
WBGene00007504	6.43262	6.02767	5.98633	3.96683	4.68172	4.71433	4.77571	3.58735	3.52197	5.12169	4.44573
WBGene00003831	8.73367	8.90519	9.03587	7.49064	7.48035	9.16737	9.65336	9.93319	9.99291	7.1743	8.05882
WBGene00007499	5.99003	6.93079	5.74592	3.73843	4.18872	4.44836	4.99036	3.47755	4.01542	4.40793	3.60443
WBGene00007500	7.48393	7.54636	6.29098	5.77122	8.17686	7.7923	7.07737	6.64258	6.9654	5.98098	4.87228
WBGene00007501	8.53167	8.93704	8.7497	5.54219	5.23916	7.8024	7.49197	8.0247	7.42739	5.85855	7.04406
WBGene00007502	4.20614	4.00672	4.00705	3.19656	2.79928	2.64332	2.34792	2.62714	2.49871	2.4121	2.5157
WBGene00007503	3.41668	3.34185	3.80688	3.21831	4.42872	2.47425	2.48396	2.38531	2.5548	2.39327	2.45057
WBGene00015659	2.15151	2.22581	2.15123	2.12725	1.98149	2.04511	2.13676	2.28365	2.28491	2.08663	1.88854
WBGene00015660	2.68514	2.81349	2.73558	2.93118	2.66744	2.75047	4.07985	3.03027	4.18579	2.24945	2.35464
WBGene00006188	2.2967	2.15996	2.38439	2.27185	1.96347	2.16884	2.12904	2.17156	2.30869	1.99992	2.08933
WBGene00006190	2.70781	2.65906	2.81418	2.26557	2.0807	2.12183	2.00806	2.33375	2.28576	2.00919	1.95717
WBGene00006191	2.7119	2.59401	2.46748	2.53335	2.22071	2.26294	2.27767	2.39359	2.35123	2.20032	2.08122
WBGene00006180	3.02961	2.6293	2.56686	2.89955	2.50179	2.51656	2.43164	2.52939	2.48166	2.20021	2.34509
WBGene00015661	2.5832	2.49663	3.28062	3.02251	2.73163	2.39484	2.48507	2.40114	2.67886	2.24674	2.45582
WBGene00006179	2.41545	2.49718	2.53212	2.72132	2.33682	2.1752	2.09934	2.40108	2.35419	2.12362	2.09569
WBGene00005009	5.5517	6.01684	5.97986	3.98085	4.72757	5.15221	4.89673	3.96918	3.90482	4.70425	5.02818
WBGene00002999	4.19456	4.2146	3.87941	4.29462	3.8727	4.43549	4.07273	4.01768	3.8694	4.53752	4.20315
WBGene00003136	5.06977	4.81462	4.78674	3.90906	4.90798	5.02976	5.19512	3.71486	4.14308	4.60645	4.61209
WBGene00015662	2.65578	2.36206	2.4166	2.76089	2.34577	2.24822	2.20128	2.40891	2.35698	2.23528	2.1699
WBGene00050957	2.47101	2.48431	2.53592	2.53274	2.19473	2.41826	2.43244	2.50865	2.67587	1.90133	2.14906
WBGene00015664	2.91281	2.94821	3.40589	3.46168	2.75386	2.6877	2.54446	2.77493	2.52695	2.43942	2.22113
WBGene00015665	3.11089	2.98025	3.02184	3.26914	2.69151	2.4206	2.31776	2.62333	2.73532	2.18428	2.35012
WBGene00015666	3.20435	3.22723	3.82163	2.84601	2.50111	2.21434	2.28651	2.32163	2.41186	2.27167	2.22386
WBGene00015667	3.23045	2.74938	3.00966	2.42773	2.22264	2.17007	2.23665	2.46329	2.37008	2.29494	2.24428
WBGene00015668	2.81256	2.73372	2.66923	2.9911	2.94787	2.56536	2.56462	2.66099	2.72348	2.48886	2.50085
WBGene00003380	2.70921	2.90969	2.55796	3.3403	2.71113	2.47661	2.59378	2.57097	2.40977	2.51353	2.18929
WBGene00045456	2.53742	2.33198	2.32627	2.63171	2.40806	2.41197	2.42358	2.33073	2.50283	2.21465	1.98306
WBGene00015670	4.86906	4.78221	4.13979	2.8542	2.42208	2.71272	2.78988	2.44031	2.66166	2.18314	2.10064
WBGene00015671	3.21524	3.64817	3.15603	3.84671	4.52404	4.45215	4.60663	4.29409	4.89066	3.67729	3.65246
WBGene00007505	5.23628	5.03206	5.41592	3.94887	3.70201	5.84182	5.90304	6.30062	5.97233	4.34561	5.16205
WBGene00007506	2.39487	2.68699	2.2442	2.30861	2.08917	2.09224	2.14516	2.31181	2.27851	1.98931	1.98847
WBGene00007507	2.55851	2.56668	2.73105	3.2214	2.75253	2.49472	2.51306	2.40625	2.66622	2.30224	2.27833
WBGene00007508	3.11678	2.82594	2.81202	3.74536	3.52531	3.14687	2.98119	3.14181	3.21006	2.97785	3.05758
WBGene00007509	2.25682	2.6484	2.38647	2.56109	2.33664	2.37102	2.11321	2.22372	2.37494	2.07288	2.0943
WBGene00000911	7.18381	6.11939	7.03377	4.32582	5.53054	5.46683	3.49592	4.30333	3.27697	4.7683	5.05552
WBGene00002192	7.4122	7.22652	7.66198	4.75112	6.04912	6.86594	5.84214	6.35132	5.11671	5.09522	5.07187
WBGene00007006	2.46019	2.48797	2.48752	2.66193	2.08945	2.20708	2.14183	2.43642	2.40842	2.0186	2.12549
WBGene00007512	2.72612	3.03143	2.83903	3.13238	2.72676	2.6863	2.73692	2.66108	2.76785	2.55564	2.58051
WBGene00007513	7.38693	7.49906	7.11625	3.90873	6.51234	6.09093	5.73251	4.84928	4.3185	4.29534	4.06003
WBGene00007514	6.77529	6.63796	6.80503	4.21589	4.56173	6.88336	6.32545	5.65232	5.10878	6.45781	6.06065
WBGene00007515	5.21259	6.44475	5.61749	3.00106	2.46894	2.94985	3.10142	2.61449	2.85839	2.53918	2.33991
WBGene00015672	2.53131	2.65392	2.48359	2.73115	2.16157	2.1647	2.37699	2.38505	2.47864	2.14054	2.28062
WBGene00015673	3.04441	2.66607	2.76726	2.81487	2.51789	2.35701	2.31226	2.35213	2.50031	2.17748	2.20593
WBGene00001837	5.13485	4.42903	5.38711	4.04183	3.96794	4.41997	3.62402	4.1063	3.72501	3.42273	3.28969
WBGene00015674	2.82174	2.77277	3.34843	3.34227	3.03913	2.24528	2.18916	2.82971	2.33734	2.29697	2.02847
WBGene00015675	3.07631	2.42957	2.96559	3.07275	2.7282	2.30713	2.72239	2.33976	2.37451	2.46023	2.13073
WBGene00015676	7.64055	6.97253	7.69869	5.25481	5.66626	7.02337	6.42067	7.10568	6.95737	5.56674	4.80651
WBGene00015677	8.21144	7.17355	7.50185	4.13627	6.4162	6.31341	4.61645	5.03902	3.78748	4.50329	4.05677
WBGene00000979	2.72094	2.52615	2.50496	2.91802	2.70772	2.41218	2.44617	2.4797	2.58727	2.36026	2.49488
WBGene00000069	2.52753	2.57524	2.61215	2.93684	2.50303	2.20393	2.36029	2.43492	2.41503	2.15404	2.16869
WBGene00015678	3.34491	3.33905	3.10823	2.80662	2.42612	2.82325	2.58045	2.71394	2.45994	2.44646	2.24039
WBGene00003954	5.93266	7.06338	5.46265	2.97551	2.49842	3.93196	4.32279	3.97543	4.0617	3.25369	2.78939
WBGene00001508	2.40277	2.54902	2.55941	2.53027	2.31738	2.55312	2.47008	2.66663	2.55967	2.1554	2.21643
WBGene00015679	2.75506	2.48253	2.64852	3.42244	2.28706	2.25548	2.26494	2.42969	2.45203	2.19318	2.2639
WBGene00015690	2.50379	2.58111	2.5942	3.51579	2.72294	2.34553	2.44647	2.43823	2.38346	2.3613	2.16504
WBGene00005273	2.4053	2.46118	2.39211	2.43769	2.11395	2.18158	2.14339	2.34242	2.19229	1.98868	1.92428
WBGene00005274	2.30899	2.32008	2.33069	2.40296	2.21167	2.05062	2.19143	2.31358	2.33621	2.05823	2.05685
WBGene00005272	2.76601	2.50279	2.46911	2.68294	2.28342	2.05028	2.22789	2.42778	2.39503	2.08982	2.11555
WBGene00004068	5.30409	5.5367	5.65259	4.30547	5.0017	5.72539	6.97522	4.58042	5.67659	4.92496	5.70105
WBGene00015686	5.48435	5.38181	5.14467	3.8869	4.53227	4.65225	4.54763	3.6905	3.74251	3.73477	3.73294
WBGene00015687	7.43529	6.96145	6.88718	5.90512	7.87176	7.63323	6.53031	6.61424	5.71455	6.07838	5.24813
WBGene00015688	2.96973	2.45776	4.11985	4.00535	6.15015	3.01915	3.09251	2.64607	2.86342	2.40193	4.04982
WBGene00015680	3.76425	4.56077	3.79517	3.12397	2.94515	3.12885	3.22787	2.97933	3.04844	2.62505	2.61496
WBGene00005183	2.47246	2.20751	2.26841	2.30778	2.0805	2.01909	2.04072	2.11358	2.24114	1.97148	1.98355
WBGene00015681	2.56434	2.35151	2.52996	2.90149	2.30215	2.20542	2.31661	2.29197	2.32036	2.13134	1.99564
WBGene00015682	2.4606	2.36527	2.32946	3.23643	2.92797	2.31106	2.39499	2.49311	2.62718	2.29528	2.56721
WBGene00003567	2.8307	2.91989	2.79615	3.76156	3.41788	3.66286	4.42486	4.11288	4.66828	2.36504	2.42569
WBGene00000455	2.46161	2.52069	2.50834	3.1105	2.72566	2.95624	2.4901	2.83066	2.74085	3.26341	2.80793
WBGene00000454	2.43297	2.23693	2.27442	2.78605	2.3191	2.23907	2.45564	2.367	2.32265	2.0994	2.21627
WBGene00015684	3.62584	3.63559	3.39043	4.54548	6.84061	3.90448	4.37598	3.7297	3.79335	3.75659	4.16185
WBGene00015691	5.86068	5.66729	5.22507	3.95838	4.0749	5.27428	4.18762	3.89018	3.58579	4.19799	3.28993
WBGene00015698	8.61828	7.73618	7.95349	7.68861	11.148	9.85769	9.13305	7.90907	7.30367	10.0859	9.08956
WBGene00015692	2.3854	2.39616	2.28237	2.68307	2.31289	2.44047	2.37683	2.70195	2.59303	2.03212	2.15578
WBGene00015693	2.99032	2.91816	2.65909	2.87773	2.5009	2.85151	2.67556	2.83671	2.58942	2.20663	2.22097
WBGene00015694	2.4083	2.27286	2.4239	2.38072	2.26223	2.15502	2.10958	2.47277	2.3063	2.07982	2.076
WBGene00015695	2.38346	2.61658	2.48286	2.58183	2.43275	2.47926	2.53521	2.51215	2.67592	2.05372	2.00629
WBGene00015696	3.26159	2.77387	3.03697	2.86869	2.70727	2.34602	2.19093	2.35226	2.33288	2.03448	2.03031
WBGene00015697	7.79818	8.02331	7.76046	4.2352	5.55663	6.22744	6.7707	4.50304	4.26042	6.61082	6.56226
WBGene00002694	6.45817	6.62891	6.86318	5.06569	5.28875	6.15965	6.10091	6.03167	5.72956	7.25459	8.08733
WBGene00015700	2.40877	2.56916	2.54358	2.70758	2.32429	2.21967	2.21739	2.27212	2.25156	2.2656	2.11592
WBGene00015701	4.63898	5.27939	4.65136	2.99352	2.28928	2.46747	2.47716	2.31092	2.38603	2.16291	2.1289
WBGene00015702	6.60481	5.96307	5.97259	4.20069	4.70419	6.26999	5.82002	5.19689	4.99509	5.48179	4.78437
WBGene00003557	2.49771	2.46028	2.52011	2.61669	2.35358	2.27602	2.2404	2.32745	2.32979	2.194	2.12626
WBGene00015703	7.27991	7.17945	6.98106	4.23244	3.99303	4.94338	5.09913	5.40155	5.46215	4.32817	4.65022
WBGene00015704	2.78164	2.54193	2.68629	2.75747	2.41321	2.3674	2.2555	2.43848	2.41582	2.18991	2.17811
WBGene00007516	3.79226	3.39212	3.50742	3.55543	3.02776	6.20531	5.66684	6.67027	6.40743	2.52511	2.50643
WBGene00007517	2.43713	2.7552	2.38654	3.35651	2.76799	2.6071	2.7028	2.963	2.71505	2.35265	2.26447
WBGene00007518	2.66887	2.62415	2.72924	2.60871	2.3138	2.29461	2.07338	2.27263	2.36155	2.04906	2.06696
WBGene00007519	2.55915	2.58977	2.56086	2.83273	2.37838	2.3389	2.18279	2.48498	2.51695	2.15398	2.23401
WBGene00007520	2.97593	2.71369	2.97292	2.82694	2.67466	2.59868	2.53127	2.57536	2.49924	2.46396	2.34045
WBGene00007521	2.44744	2.34696	2.36567	2.56586	2.20909	2.99056	2.61284	2.91811	2.63336	2.22596	2.13885
WBGene00007522	2.56219	2.37794	2.52747	2.73824	2.41457	2.14393	2.22367	2.30945	2.407	2.18505	2.17587
WBGene00007525	2.31615	2.35538	2.21593	2.6084	2.74088	2.49941	3.43301	2.76714	3.41661	2.46505	2.30629
WBGene00006384	4.71257	6.24227	4.44648	3.65299	3.3049	3.71704	4.22157	3.5691	4.31571	2.87612	2.63902
WBGene00007524	5.58745	7.46606	5.25234	5.01514	4.85754	4.09876	4.26264	3.48073	3.94276	3.54283	3.44571
WBGene00003624	3.19957	3.45238	3.6063	3.57416	3.23695	3.73697	3.81911	3.3691	3.36827	3.25265	2.96361
WBGene00007528	3.61227	2.91429	3.28348	2.36233	2.10816	2.39691	2.28917	2.52078	2.30314	2.25506	2.23052
WBGene00007529	4.46909	3.5813	4.34656	3.27332	3.39038	3.55624	2.78484	3.10259	2.72373	3.54811	3.14554
WBGene00004191	2.85635	2.75747	2.6918	3.39144	2.87301	3.11675	2.79285	3.2704	2.8274	2.54785	2.59149
WBGene00007530	2.84432	2.75607	2.77238	3.04778	2.75519	2.30361	2.28105	2.37181	2.45796	2.23065	2.18663
WBGene00007531	2.40752	2.44241	2.69245	2.41507	2.41555	2.17399	2.23644	2.4673	2.31526	2.18992	2.08869
WBGene00007532	6.65401	7.86827	6.99945	4.50072	4.12982	5.76189	5.65684	4.82936	4.60407	5.09123	4.90179
WBGene00023500	2.31232	2.73166	2.57722	2.98826	2.6931	3.07614	3.18737	3.42906	3.27606	2.77349	2.65984
WBGene00002026	2.56804	2.5717	2.69525	2.91872	2.62689	2.37697	2.39078	2.45527	2.49166	2.33227	2.29294
WBGene00007533	2.70883	3.2016	2.85287	3.25324	2.96777	4.52195	4.60211	4.58189	4.3788	2.61716	2.77043
WBGene00003026	9.00208	8.1791	8.59392	6.22856	6.73484	8.96356	7.42403	8.20406	6.81583	8.62371	8.06036
WBGene00015713	3.78314	3.49136	3.46551	4.16965	7.21581	6.10663	6.37551	6.45992	6.52588	2.78823	2.75663
WBGene00001620	3.45737	3.69956	3.73639	3.87376	3.7591	5.92478	6.79849	6.73926	7.27724	2.68361	2.85634
WBGene00015714	2.23437	2.41589	2.33693	2.72558	2.43067	2.18884	2.10099	2.33702	2.23653	2.02513	1.94344
WBGene00015715	2.18317	2.07731	2.20236	2.33444	1.88677	1.9165	2.16216	2.55359	2.28565	1.98754	2.04314
WBGene00015716	3.05757	2.75962	2.98916	3.32483	2.96131	3.10087	2.92071	3.16905	3.28727	2.65645	3.00579
WBGene00022922	2.519	2.4468	2.75386	2.38908	2.07539	2.09174	2.11156	2.34915	2.29496	2.05731	2.04079
WBGene00015711	2.59322	2.53565	2.57641	2.71658	2.27971	2.32142	2.3345	2.36777	2.36977	2.09832	2.09616
WBGene00015712	2.33947	2.30929	2.18703	2.43838	2.17119	2.06378	2.1061	2.2844	2.44272	2.08424	2.02438
WBGene00015705	2.35898	2.50156	2.5154	2.44466	2.18118	2.26456	2.13629	2.48381	2.25975	2.01938	2.08484
WBGene00015706	2.74497	2.96217	2.95353	3.4217	2.49624	2.30041	2.50705	2.50221	2.71678	2.22166	2.03905
WBGene00015707	3.35924	3.08399	3.09248	3.92775	2.89291	2.68094	2.72423	2.79516	2.73642	2.55589	2.61807
WBGene00015708	3.74409	3.30239	3.64323	3.79489	3.45531	2.97685	2.83657	3.34026	3.34183	2.92821	2.71189
WBGene00015709	2.78312	2.73132	3.13957	2.92429	2.44932	3.0251	3.27445	2.80541	3.15829	2.39204	2.59357
WBGene00003684	2.5506	2.71226	2.54214	2.49852	2.14008	2.36924	2.39229	2.37896	2.23116	2.19775	2.10301
WBGene00015710	2.52623	2.69279	2.48997	2.55573	2.1177	2.37782	2.38313	2.51575	2.55792	2.09553	2.21184
WBGene00000102	6.98215	6.6494	6.86495	5.05786	6.04854	6.18247	5.74449	4.94939	5.07962	5.28272	5.03655
WBGene00004405	7.09429	7.41295	7.22363	4.99144	5.13061	6.06836	6.15961	5.89391	5.69132	6.06938	6.70052
WBGene00006226	2.28192	2.26165	2.40522	2.15359	1.99344	2.10975	2.06033	2.15194	2.2533	2.05706	2.05154
WBGene00007540	2.26347	2.11476	2.17466	2.23138	2.09206	2.05709	2.05982	2.20108	2.30748	1.92046	1.89915
WBGene00007542	2.51816	2.15714	2.17882	2.36001	1.94694	2.08078	2.00312	2.17577	2.2592	1.93834	2.09631
WBGene00007534	9.36823	8.92414	9.18758	6.47131	7.66381	8.54545	7.71471	7.79136	7.4597	8.40768	8.32948
WBGene00007535	2.50587	2.53317	2.5531	2.24532	1.7652	1.8736	1.97425	2.13095	2.18263	2.07318	1.9265
WBGene00007536	2.96292	2.85366	2.83709	3.0637	2.52158	3.10222	2.98896	3.36183	3.05581	2.29862	2.16074
WBGene00000721	3.13887	2.93079	2.87549	3.71576	3.26478	2.53794	2.89813	2.82284	2.94805	2.50319	2.62581
WBGene00015728	3.06648	2.77948	2.60349	3.59576	2.90647	2.85614	2.93189	3.033	2.98092	2.59525	2.59428
WBGene00015729	2.97324	2.69296	2.69712	3.48588	3.03023	2.55572	2.48579	2.70014	2.57223	2.73394	2.62713
WBGene00015718	2.64686	2.57588	2.56621	2.70741	2.44298	2.21788	2.2671	2.35416	2.419	2.23485	2.21718
WBGene00015726	3.06721	2.56161	2.57354	2.7478	2.07117	2.03649	2.03784	2.13515	2.27345	2.17164	2.27362
WBGene00015727	2.31543	2.17936	2.7224	2.55276	1.9745	2.23745	2.35746	2.19093	2.39226	2.20428	2.12472
WBGene00044547	2.89736	2.84078	2.80854	3.3596	2.75604	2.39587	2.5579	2.54023	2.54425	2.40083	2.16276
WBGene00015719	2.7347	2.45549	2.37963	2.57389	2.04568	2.0976	2.28081	2.16244	2.49118	2.02924	2.10733
WBGene00015720	2.48974	2.38464	2.38849	2.76655	2.44154	2.22184	2.25069	2.2815	2.38845	2.18412	2.10984
WBGene00015721	2.58085	2.62554	2.60586	2.83114	2.47676	2.19773	2.19879	2.34313	2.33119	2.09943	2.15516
WBGene00015722	2.22263	2.24376	2.44715	2.38278	2.00861	2.06029	2.18297	2.3691	2.32815	2.25567	2.08954
WBGene00015723	2.4196	2.37644	2.4006	2.36949	2.24512	2.10041	2.11489	2.25779	2.27264	2.01994	2.07977
WBGene00015724	2.47671	2.45271	2.39028	2.73948	2.19308	2.21138	2.19246	2.24056	2.33616	2.05266	1.92163
WBGene00015725	2.26275	2.22026	2.17708	2.3005	1.9692	2.07368	2.07278	2.28872	2.38808	1.9932	2.01591
WBGene00007545	6.05604	5.30242	5.31634	4.10938	4.28398	6.49299	5.51358	5.50947	4.35352	5.67041	4.64291
WBGene00006856	9.23586	9.01204	9.28002	6.72461	6.86741	8.58611	8.31006	8.51956	8.0054	8.86036	9.12887
WBGene00015733	4.39773	4.3241	4.02498	3.09247	3.95401	3.18169	3.28935	2.59019	2.65898	2.70338	2.52495
WBGene00015734	7.36762	6.95919	7.01243	5.64465	5.96084	8.07009	8.34606	7.3186	7.21789	8.34621	8.5081
WBGene00015735	2.88284	3.39282	2.55146	2.78995	2.55933	2.67519	3.11009	2.68362	2.95417	2.53736	2.57311
WBGene00000285	2.56126	2.54511	2.44958	2.61017	2.28169	2.45305	2.59822	2.49772	2.55452	2.38832	2.29818
WBGene00007552	2.60937	2.35676	2.50455	2.9169	2.47567	2.40592	2.30966	2.37607	2.48527	2.32029	2.21796
WBGene00007546	2.47929	2.41862	2.44418	2.39243	1.99796	2.18325	2.27905	2.34249	2.23582	2.12022	1.96795
WBGene00007547	3.111	3.71335	2.98688	2.64389	2.50979	2.72219	3.30068	2.45062	2.55775	2.51057	2.23538
WBGene00003726	2.25565	2.35246	2.28978	2.6164	2.04314	2.42795	2.55949	2.49134	2.37262	2.13843	2.08739
WBGene00007548	5.27525	4.91895	5.43655	3.45104	3.4368	3.77865	3.1379	3.07391	2.82739	3.92978	3.76784
WBGene00007549	2.86728	2.98855	3.29989	3.54909	3.04594	3.6093	4.14367	3.75425	4.34189	2.30852	2.42869
WBGene00007550	2.49821	2.52914	2.48354	2.58678	2.28498	2.37659	2.32654	2.37001	2.34174	2.12154	2.11285
WBGene00007551	2.41607	2.56285	2.50774	2.53327	2.11669	2.31384	2.16812	2.34205	2.41227	2.06712	1.8773
WBGene00005657	2.61668	2.55315	2.57822	2.83672	2.54727	2.37347	2.25073	2.37326	2.32332	2.18515	2.21827
WBGene00005656	2.53275	2.46726	2.37751	2.68325	2.4242	2.18396	2.21276	2.36905	2.23993	2.10487	2.02555
WBGene00005659	2.47509	2.56943	2.41807	2.61495	2.37639	2.30001	2.30592	2.31471	2.36126	2.21739	2.11405
WBGene00015736	2.61419	2.41816	2.60129	2.48498	2.07139	2.17645	2.04214	2.30819	2.27853	2.07336	2.12023
WBGene00015737	2.32632	2.2974	2.10355	2.13813	1.97435	2.02196	2.02163	2.27356	2.20746	2.0258	1.99341
WBGene00015738	2.38675	2.31885	2.4192	2.29754	2.08738	2.02675	2.09547	2.15288	2.30602	1.94805	2.05432
WBGene00003573	2.75175	2.52111	2.55847	2.79754	2.48664	2.36978	2.39128	2.50486	2.41312	2.28705	2.14373
WBGene00003574	2.64635	2.3724	2.52417	2.69415	2.42999	2.18307	2.17648	2.40122	2.40992	2.06734	2.20084
WBGene00015739	2.60725	2.53378	2.53005	2.65022	2.26704	2.48282	2.5105	2.53269	2.50979	2.07732	2.10139
WBGene00015740	2.44514	2.37648	2.56071	2.72267	2.4105	2.17314	2.13522	2.32659	2.26013	2.07355	2.12102
WBGene00015741	2.72969	3.07362	2.91001	3.63516	2.98931	2.79089	2.73081	2.7001	2.66288	2.45944	2.49727
WBGene00015742	5.50415	5.38486	5.29603	2.58414	2.44609	2.57089	2.517	2.4408	2.37318	2.53096	2.2432
WBGene00015743	5.32831	4.90983	4.88405	4.08666	4.17743	5.82893	4.35266	5.40372	4.12467	5.98783	6.08174
WBGene00015744	7.42861	7.56143	7.41216	5.02185	4.54091	5.773	6.01049	4.2357	4.94359	5.7787	6.10834
WBGene00015745	5.03807	5.0892	4.98329	4.65556	5.25487	6.52583	6.74383	4.39039	4.7899	7.16429	7.3704
WBGene00015746	6.6696	6.35366	6.02331	7.09699	10.0367	8.74367	8.04113	5.815	5.81242	9.09568	7.55682
WBGene00007553	3.84039	2.50642	2.94054	3.20453	4.93571	3.82486	2.98742	3.41111	2.76468	2.66934	3.04637
WBGene00001991	2.92665	3.87739	3.51731	2.64331	2.48931	2.49412	2.77791	2.88592	3.29317	2.08367	2.23977
WBGene00007554	5.7604	5.47015	5.4607	6.00879	6.48664	7.09643	6.75462	5.67436	5.30482	7.80684	7.85033
WBGene00000439	2.51177	2.89943	2.62684	3.37223	2.52607	2.72411	2.33082	2.46868	2.15396	2.50045	2.35728
WBGene00015747	6.67444	6.5909	6.21604	6.09274	6.8302	8.17397	8.43965	5.54704	6.56295	8.8812	7.68393
WBGene00015748	2.32616	2.39915	2.32723	2.52702	2.37393	2.24605	2.04144	2.3097	2.43699	2.0617	2.05058
WBGene00006496	5.3786	4.55976	5.0785	3.84181	4.35275	4.96934	3.41885	4.20343	3.68474	3.58302	3.0688
WBGene00015750	2.36643	2.35931	2.42262	2.6291	2.28845	2.25797	2.22728	2.45876	2.25157	2.21032	2.20998
WBGene00015751	2.37008	2.32345	2.32799	2.49257	2.09355	2.22122	2.19245	2.34877	2.36192	2.1514	2.27643
WBGene00006055	2.87682	2.83976	2.96266	3.73019	3.01388	2.70384	2.81838	2.72516	2.88201	2.36083	2.63744
WBGene00050944	4.07342	3.81378	3.96334	4.11617	6.02277	4.71487	4.78117	3.26253	3.50135	4.15403	4.0544
WBGene00006397	6.51504	7.4709	7.02551	6.82439	7.06984	8.13995	9.0767	8.26178	8.88363	7.98547	8.03125
WBGene00007561	7.92825	7.2536	7.90529	5.84064	9.03892	7.98737	7.51138	6.80179	6.09748	7.55182	7.30786
WBGene00007555	7.38124	8.29473	7.6683	4.09188	4.04136	5.90849	6.85712	6.25901	6.10953	3.20361	3.44427
WBGene00007562	2.55845	2.65868	2.4903	2.67664	2.34155	2.4923	2.58233	2.4972	2.61174	2.21091	2.05815
WBGene00007563	2.98759	2.92647	3.13311	3.6632	3.32619	2.38913	2.59375	2.44995	2.57768	2.29185	2.33517
WBGene00007564	5.12056	4.53691	4.80326	3.76312	3.51613	4.16396	3.75293	4.03014	3.72587	2.70472	2.85303
WBGene00005713	2.61449	3.06754	2.49703	2.80444	2.41516	2.27049	2.58492	2.35383	2.53766	2.13146	2.21141
WBGene00000933	7.25077	7.10463	7.44429	4.55934	4.56003	5.18405	5.36736	5.16728	5.17509	3.81721	4.50523
WBGene00007556	6.54135	5.99342	6.54969	4.24974	4.54982	6.44224	5.71	5.10663	4.84115	4.78587	4.4742
WBGene00000796	7.29691	7.37769	7.18034	5.20464	5.40338	6.15425	6.1099	4.44942	4.61924	6.10383	6.35176
WBGene00000798	8.31475	9.12752	8.29834	3.92197	3.37679	4.70031	5.69585	4.82593	5.39303	2.85549	2.63422
WBGene00007557	2.51343	2.78332	2.72642	2.80503	2.40749	2.69783	2.74418	3.14372	2.83926	2.12293	2.0527
WBGene00007558	2.19514	2.26754	2.38146	2.5816	2.20765	2.18135	2.20524	2.39086	2.58996	1.86928	1.98564
WBGene00007559	2.5746	2.54905	2.99972	3.92818	3.49653	2.7205	2.8071	2.91349	3.09698	2.52396	3.25113
WBGene00007560	3.0612	2.81049	2.87783	2.49362	2.27206	2.09477	2.29898	2.30284	2.40794	2.11524	2.06508
WBGene00007565	3.2759	3.27639	3.23342	4.8427	4.67036	5.57271	6.99686	6.24683	7.38857	3.2869	3.18676
WBGene00050955	2.62868	2.7605	2.30736	2.68594	2.12199	2.38983	2.13879	2.35798	2.28947	1.99732	2.28508
WBGene00050956	3.24378	3.21689	3.63554	3.91244	3.69044	2.82091	3.03005	3.03223	3.10141	2.67367	4.08967
WBGene00007566	2.74464	2.62799	2.69321	3.67661	3.34845	2.54845	2.48722	2.54551	2.57849	2.28624	2.22922
WBGene00007567	2.50315	2.34528	2.40827	2.58068	2.21234	2.02965	2.0477	2.29867	2.206	1.98421	2.12976
WBGene00007569	2.55366	2.37036	2.33114	3.18522	2.98525	2.33093	2.21872	2.23661	2.24692	2.2584	2.34934
WBGene00007570	2.59097	2.37905	2.94211	3.28114	2.78533	2.43353	2.61106	2.29671	2.38205	2.04062	2.82052
WBGene00007572	2.43571	2.69196	3.23246	3.87952	3.43833	2.38612	2.32478	2.42255	2.72518	2.36962	2.5444
WBGene00007581	4.67355	4.41122	4.39488	3.55282	4.26161	4.10679	3.97214	3.65628	3.46672	3.43666	3.79092
WBGene00003962	9.48027	9.01643	9.64237	6.98257	7.22191	10.1222	10.0102	10.309	9.96282	8.85407	9.30952
WBGene00007573	10.7192	10.0011	9.81675	7.20287	9.34786	9.57591	8.77859	7.90815	6.46321	7.26513	5.45848
WBGene00007574	3.02145	4.02974	3.83596	2.97542	2.81835	2.90781	3.75957	2.79483	3.18193	2.39953	2.39776
WBGene00006474	7.27364	6.49833	6.91152	5.09531	6.47748	6.6892	5.57908	5.34742	4.88286	5.13388	4.64313
WBGene00007576	5.35795	4.9335	5.00321	3.45444	4.35278	4.76397	4.75254	4.05974	3.92283	3.31743	3.29403
WBGene00007577	5.41452	5.61671	5.61562	3.64017	3.60108	4.20866	4.11937	3.48852	3.59086	4.13774	4.35242
WBGene00007579	5.59924	5.78049	5.96851	4.02557	4.43013	4.3136	4.43658	3.66882	3.66633	4.68369	4.0794
WBGene00007580	7.29629	6.80392	6.65511	5.24785	7.68397	7.05635	6.80325	5.53272	4.87118	7.28025	6.61857
WBGene00007583	2.98535	2.84242	2.89327	3.55449	3.92757	3.11487	3.0448	3.22622	3.04419	2.89451	2.81559
WBGene00002011	4.44684	4.03891	4.22148	5.62527	6.22846	4.78344	5.75554	5.93688	6.03145	3.15863	3.15532
WBGene00015752	5.24203	7.36835	6.58844	3.49047	3.61751	5.26221	6.52038	5.05185	5.42207	3.79794	3.6079
WBGene00015753	2.41262	3.37715	2.61616	2.60705	2.21644	2.25247	2.7054	2.37375	2.43979	2.12359	2.1261
WBGene00004042	8.57259	7.6046	8.29836	6.84536	7.61799	8.82767	7.65845	8.21629	7.11654	7.52511	7.53841
WBGene00001565	4.9742	5.63437	5.01588	4.11947	3.96628	4.8035	4.33921	4.38369	3.8508	4.8479	4.64073
WBGene00004433	11.7032	11.9491	11.8254	9.85195	9.64963	11.5023	11.783	11.6859	11.4993	10.2203	10.664
WBGene00015754	5.52774	5.1029	5.64851	3.9126	4.04505	5.53206	4.78577	5.05652	4.11913	5.2885	5.40283
WBGene00007584	3.13998	2.56654	5.22963	3.46537	4.89985	2.74768	3.0421	2.60581	2.74969	2.06988	2.35702
WBGene00007585	5.18634	6.08264	5.14186	3.27149	3.05343	3.93097	4.44054	2.9267	3.21429	4.48369	3.91717
WBGene00007586	6.04598	6.00517	6.18546	5.8826	6.28012	7.00507	6.85633	5.30157	5.11041	7.62575	8.35954
WBGene00007587	7.03032	5.95898	6.95313	5.53892	6.02272	6.48549	5.63366	5.2776	4.99254	7.12499	7.81694
WBGene00007588	7.49426	7.4064	7.55914	5.6278	5.88514	7.30062	6.89631	7.06354	6.67726	6.15875	6.75441
WBGene00007589	3.67129	4.30979	3.53497	2.3319	4.07381	2.28285	2.35006	2.40994	2.38933	2.09547	2.09609
WBGene00007590	2.62697	2.81313	2.8296	3.2858	2.49589	2.52043	3.04824	3.13355	3.13183	2.37148	1.98054
WBGene00015766	7.34861	5.17283	6.41898	5.03284	8.03565	6.63675	5.06636	4.8628	3.71262	5.46035	4.92185
WBGene00015767	2.51386	2.87932	2.74384	2.80015	2.41544	2.79763	2.65007	2.78517	2.81025	2.23144	2.13532
WBGene00015768	2.63579	2.52501	2.46524	2.74509	2.83058	2.54975	2.40025	2.59724	2.46759	2.20072	2.23654
WBGene00006008	2.41744	2.49157	2.31458	2.44028	2.19502	2.12409	2.14344	2.26567	2.25186	2.15133	2.06734
WBGene00003507	6.41179	6.21401	6.12974	3.93224	3.93572	5.2946	5.05631	4.35211	4.49633	4.97761	4.62817
WBGene00004104	3.63173	3.34794	3.29279	4.32981	3.80878	3.19461	3.05697	3.28768	3.24499	2.97484	3.02021
WBGene00005898	2.49676	3.20257	2.32945	2.87068	2.46465	2.31436	2.35163	2.33477	2.41291	2.30367	2.13093
WBGene00005585	2.6016	2.46844	2.43167	2.8359	2.1948	2.11509	2.16392	2.34477	2.34457	2.16063	2.00923
WBGene00015764	2.5939	2.62057	2.67348	2.87629	2.60059	2.44998	2.2131	2.42874	2.44785	2.22383	2.1959
WBGene00015756	3.42762	3.08024	3.01815	4.09417	3.83289	4.69858	4.11314	5.56405	5.2681	2.77585	2.59972
WBGene00015757	2.84733	2.62659	2.82816	3.13721	2.67865	2.32364	2.21815	2.35328	2.43044	2.04202	2.1909
WBGene00015758	2.56078	2.39087	2.59716	2.78523	2.47996	2.1062	2.19266	2.2149	2.47284	2.09147	2.05702
WBGene00015759	2.86352	2.93194	3.04785	5.30789	5.00964	6.79517	5.81383	7.50883	5.9368	3.17578	2.87912
WBGene00015760	2.4773	2.53147	2.44776	2.91924	2.59658	2.28002	2.12977	2.37769	2.37874	2.19306	2.16559
WBGene00015761	2.77103	2.76801	2.76966	3.11346	2.7904	2.52228	2.54747	2.54395	2.53671	2.2782	2.49004
WBGene00015762	2.30972	2.26376	2.45976	2.70819	2.2932	2.20615	2.23143	2.30738	2.28211	2.10404	2.14807
WBGene00005899	3.11732	2.66897	2.89582	2.51589	2.11473	2.18652	2.19008	2.33419	2.27169	2.06677	1.9871
WBGene00015770	2.32611	2.65897	2.45115	3.22833	2.56745	2.27033	2.29649	2.33176	2.12454	2.00465	2.15085
WBGene00015771	2.53664	2.47033	2.5763	3.27736	2.87117	2.49385	2.24964	2.51218	2.50667	2.29294	2.41853
WBGene00015772	3.09267	2.96084	2.52862	4.50997	3.6377	2.56601	2.56824	2.88676	2.47739	2.57729	2.47932
WBGene00015773	2.52028	2.62771	2.60385	3.28331	2.69621	2.32875	2.28199	2.57178	2.42936	2.21798	2.30199
WBGene00015774	2.3358	2.39251	2.52778	2.90695	2.36886	2.52748	2.40605	2.24597	2.45503	2.1221	2.09477
WBGene00015775	2.48383	2.47101	2.67174	3.05571	2.84599	2.15451	2.20678	2.43668	2.2235	2.21651	2.15219
WBGene00044562	3.01138	2.78739	2.95138	3.86546	3.14577	2.66974	2.80378	2.77676	2.79498	2.32363	2.45369
WBGene00015778	7.42141	5.65215	7.28904	5.9178	5.67079	7.71286	6.97163	8.29388	7.57714	5.63781	6.12539
WBGene00015779	3.03218	2.97967	3.35904	3.49234	3.52484	3.29121	3.05366	3.29427	2.95761	3.9583	3.20425
WBGene00001803	2.95493	3.16113	3.28529	3.09788	2.53832	2.52126	2.57475	2.70105	2.91531	2.37922	2.30432
WBGene00015780	3.42023	2.98222	3.14297	4.79155	4.99516	4.27111	3.92342	4.93741	4.0904	3.29038	3.48374
WBGene00002024	3.0082	2.93909	2.76212	3.98778	3.67509	4.54785	4.13688	4.94962	4.71355	3.66972	3.65067
WBGene00015781	2.55346	2.84129	2.50289	3.12956	3.02316	2.73567	2.37934	3.11878	2.63815	3.40831	2.48209
WBGene00015776	4.79943	3.61828	4.35348	3.95499	4.83662	4.0196	2.70376	3.58377	2.9215	3.16151	2.78941
WBGene00006980	2.70667	2.47217	2.52912	2.92453	3.22333	2.34513	2.35192	2.42646	2.54242	2.14626	2.13251
WBGene00006588	3.0884	2.85244	2.96549	4.2319	4.11583	3.1712	3.5417	3.03664	3.35948	2.82839	2.78074
WBGene00015777	3.38294	3.63889	3.54295	3.4953	3.32687	3.39277	2.85956	3.14053	3.19548	2.64193	2.52726
WBGene00004774	5.08178	4.78841	5.04332	4.70624	6.80294	7.02396	6.7614	5.62556	5.35013	6.87455	6.30105
WBGene00007591	3.42063	3.55801	3.61264	3.80563	3.81607	6.34513	7.53017	7.41456	8.0314	3.39413	3.28005
WBGene00007592	2.6833	2.56581	2.53238	3.05253	2.85849	2.7025	2.48466	2.59449	2.59053	3.17979	2.71021
WBGene00007593	2.95129	2.75549	3.17758	3.62208	3.44159	3.25126	3.50459	3.62082	3.5344	2.97077	3.08107
WBGene00006135	2.58693	2.41411	2.74812	2.26697	1.964	2.03072	2.10477	2.25479	2.28107	2.13942	2.0963
WBGene00000612	4.06745	3.75772	3.89563	6.25888	5.45372	4.65998	5.20914	5.00583	5.15702	3.91754	4.06055
WBGene00007597	2.95783	2.91638	3.22518	3.83278	3.43258	2.57536	2.20762	2.4301	2.46582	2.22066	2.20861
WBGene00004944	2.4125	2.80212	2.43206	2.61677	2.2588	2.23285	2.37496	2.4002	2.41643	2.09383	2.15397
WBGene00007598	2.85036	2.6023	2.82237	2.58	2.20279	2.66672	2.45446	2.70596	2.59401	2.08517	2.13776
WBGene00007599	2.48455	2.55959	2.48437	2.73706	2.25057	2.43537	2.64379	2.73636	2.51106	2.10108	2.08538
WBGene00007594	2.54248	2.43575	2.39912	2.39188	2.09737	2.10093	2.23255	2.34499	2.31623	2.07554	2.12388
WBGene00007595	2.45219	2.41235	2.62843	2.54708	2.21664	2.21799	2.17772	2.38372	2.37964	2.18602	2.09729
WBGene00045385	2.36249	2.4008	2.29306	2.49536	2.08276	2.20453	2.13199	2.45256	2.32057	2.10467	2.13539
WBGene00015783	3.21676	2.90438	2.76678	3.19845	2.96907	2.52701	2.68333	2.53867	2.59714	2.35936	2.31933
WBGene00015784	2.5952	2.49956	2.50666	2.92906	2.82025	2.4034	2.21047	2.3267	2.34111	2.08827	2.19585
WBGene00015786	2.48904	2.59888	2.45761	2.92431	2.5384	2.53449	2.59382	2.58527	2.67991	2.31583	2.32712
WBGene00001517	2.66844	2.74996	2.82981	3.11761	2.70605	2.45302	2.53525	2.52131	2.53242	2.2784	2.47545
WBGene00015787	3.78392	3.54119	3.81874	3.1137	2.86008	2.71816	2.67653	2.55326	2.53548	2.70302	2.8065
WBGene00000393	4.45417	4.03043	4.66344	3.92716	4.70086	4.70493	4.469	3.96193	3.74333	4.7927	4.33202
WBGene00015788	2.57655	2.60565	2.50017	3.12808	2.96153	2.37729	2.48269	2.44471	2.56964	2.49237	2.46232
WBGene00044573	2.37014	2.31721	2.4471	2.54439	2.27274	2.16615	2.22284	2.23186	2.34623	2.15735	1.9613
WBGene00007600	3.99925	3.12329	3.8871	3.55468	4.64013	2.68818	2.79307	2.74954	2.92306	2.53912	2.69153
WBGene00007601	3.92247	3.45651	5.22221	5.70115	8.00097	4.09817	4.66964	3.44334	4.38607	2.72504	3.87737
WBGene00007602	6.04142	6.21019	6.18448	5.05957	5.03281	6.35427	5.83961	5.22536	5.10299	4.60489	4.18694
WBGene00007603	4.4481	4.45721	4.6594	3.69222	3.51853	3.66807	3.54391	2.91501	3.16434	2.64965	2.39015
WBGene00015789	3.18904	3.23276	3.36782	3.23708	3.28889	3.34545	3.30121	3.25724	3.11579	2.81817	3.05984
WBGene00002220	3.86617	3.87108	3.61988	3.16717	2.81098	2.72633	2.5531	2.61147	2.52424	2.59575	2.36192
WBGene00015790	2.45091	2.44878	2.49138	3.01517	2.63302	2.35308	2.60348	2.72537	2.72364	2.1818	2.11224
WBGene00015791	4.12957	3.43679	3.08816	5.93354	8.62788	4.83742	6.26734	5.7179	6.35546	5.16109	4.92696
WBGene00015792	3.09277	2.806	3.24644	2.8888	2.50867	2.26609	2.28924	2.36307	2.34941	2.25513	2.26283
WBGene00015793	3.65434	3.52302	3.96303	2.80923	3.45193	3.09335	2.81581	3.26684	3.19034	2.32868	2.42523
WBGene00007604	3.46086	3.17147	3.24583	3.1527	2.78115	2.9677	2.84983	3.15159	3.26991	2.32351	2.38426
WBGene00000521	2.82001	2.81483	2.90724	2.94921	2.55032	2.34459	2.28146	2.43824	2.42867	2.33573	2.295
WBGene00007605	2.73342	3.32268	2.87799	3.53924	4.2053	4.99142	5.8097	5.39806	5.95031	3.73345	3.74566
WBGene00007606	4.11186	3.92367	4.12	4.32721	4.93131	5.03359	5.55276	3.52306	3.57093	6.3644	5.56533
WBGene00007607	2.48009	2.38791	2.51672	2.75032	2.3061	2.14281	2.12711	2.21104	2.276	2.06034	2.12657
WBGene00007608	2.49721	2.41992	2.43015	2.34044	2.16268	2.08604	2.16392	2.38971	2.27323	2.03626	2.02165
WBGene00015794	2.6338	2.72211	2.898	3.12543	2.82149	2.93908	3.00839	2.76035	2.99689	2.09873	2.18959
WBGene00015795	2.59882	2.86473	2.5905	2.51854	2.18346	2.15578	2.21377	2.25793	2.31646	2.05045	2.05837
WBGene00006605	5.30869	5.12209	4.84504	3.16137	5.61296	4.0518	3.74172	3.24086	3.07766	4.08986	4.01728
WBGene00004090	6.94377	6.92547	7.08568	4.35696	4.69439	6.07811	6.34433	5.2458	5.36874	6.12681	6.5303
WBGene00015796	4.56027	5.2771	5.29771	3.1098	2.57785	2.49212	3.02185	2.50071	2.64936	2.42571	2.86658
WBGene00000198	7.65695	7.98629	8.39175	6.77795	6.95464	8.65938	9.08103	9.00859	9.03763	7.39254	7.5358
WBGene00004930	8.03077	8.2285	7.92495	6.75818	7.20405	8.75451	9.07543	9.26516	9.57462	7.88209	8.588
WBGene00015797	4.60159	4.38538	3.87488	2.43091	2.40121	2.92979	2.56132	2.27673	2.54535	2.8367	2.89149
WBGene00007613	3.20606	2.55573	3.31971	3.2179	2.83621	2.54327	2.40743	2.44254	2.57806	2.20182	2.35344
WBGene00007618	2.5567	2.55924	2.65853	2.59623	2.20457	2.16498	2.2524	2.35175	2.36908	2.08361	2.19458
WBGene00077576	3.36526	3.06647	3.14328	3.65882	3.49351	2.51857	2.62151	2.35233	2.48933	2.38615	2.27988
WBGene00007614	3.16537	3.26187	2.95545	3.01425	2.83348	2.77469	2.67167	2.59311	2.79658	2.53857	2.65702
WBGene00003834	8.14635	7.87651	8.01935	6.28823	7.32169	8.64069	8.22258	8.21651	7.87221	8.52916	8.29305
WBGene00000985	7.08801	6.87833	6.03622	5.29302	6.88049	7.6928	7.69458	6.03095	6.41662	7.95755	6.13029
WBGene00007615	6.33426	6.14183	5.61477	3.57994	3.31597	4.10791	3.74685	3.1495	3.44738	2.74478	2.60241
WBGene00003835	7.21313	7.14572	6.96039	4.9993	5.52721	6.91135	7.18275	5.52235	6.13872	7.39773	7.53865
WBGene00003922	9.6485	9.64529	9.65066	8.2722	8.58861	9.88098	10.1488	10.0882	9.75447	10.1824	10.6214
WBGene00007616	8.83269	8.67941	7.99206	3.7458	3.64165	5.56806	5.26582	4.5912	5.35106	4.8119	3.84545
WBGene00007617	6.12988	6.82653	6.37259	5.81382	6.18217	6.42763	7.19286	6.13343	6.64548	6.33561	6.7746
WBGene00007610	2.54138	2.51976	3.48825	2.8074	2.51814	2.30465	2.32422	2.32781	2.28647	2.24458	2.53924
WBGene00007611	2.52423	2.57064	2.83224	2.91417	3.00217	2.38798	2.35876	2.42462	2.60872	2.23657	2.39674
WBGene00003778	2.81961	2.79114	2.71123	3.11985	2.75482	2.6729	2.6339	2.77786	2.84341	2.48426	2.41393
WBGene00015805	2.78927	3.08561	2.86291	2.87436	2.314	2.69233	2.99087	3.20628	3.34541	2.29778	2.1446
WBGene00015798	2.34322	2.3645	2.36671	2.81318	2.52695	2.19424	2.28071	2.39883	2.35153	2.02373	2.02368
WBGene00015799	2.50713	2.607	2.62834	3.06413	2.4466	2.21825	2.25379	2.45166	2.3936	2.16967	2.13516
WBGene00015800	5.05627	5.86071	5.32365	4.25243	4.06626	4.87396	4.97969	4.88618	5.02196	3.70868	3.94634
WBGene00015801	4.25303	5.06898	5.1181	3.19334	3.06467	3.45121	3.6854	3.09356	3.40669	2.56994	2.49131
WBGene00002007	7.57506	8.22893	7.62921	7.09828	7.13491	9.58239	9.47732	9.90885	9.65948	7.77943	7.2551
WBGene00015802	3.53044	3.25155	3.48111	4.57589	4.28932	6.5129	6.98011	7.39324	7.43046	4.96332	5.83437
WBGene00004193	2.58592	2.37161	3.05085	2.79856	2.50824	2.80253	2.6285	2.64046	2.55644	2.50292	2.24452
WBGene00015803	9.37967	9.51996	9.85766	5.00455	5.17248	6.10375	6.77668	7.73011	7.67875	3.88574	4.57875
WBGene00001673	2.47071	3.21744	2.38337	2.83209	2.41548	2.28241	2.55811	2.37749	2.72225	2.16854	2.18592
WBGene00015815	6.47098	6.64242	6.3029	3.88594	4.1175	4.49132	4.48452	3.37217	3.58103	4.1905	3.89084
WBGene00015816	5.34348	5.20314	5.49452	3.87039	4.65983	4.71825	4.78322	3.91388	4.25255	3.29192	3.24597
WBGene00015817	7.8124	8.30497	8.30288	5.90774	6.69626	7.43775	7.83459	6.70312	7.6975	5.66012	6.77977
WBGene00015818	4.62429	4.67617	4.48985	3.11986	2.74484	3.06211	3.07091	2.44248	2.5563	2.48746	2.46038
WBGene00015819	6.8113	7.67987	6.56332	3.13464	3.62878	4.91293	5.28307	4.06019	4.35644	4.41805	4.28115
WBGene00015820	2.89309	2.6147	4.07619	4.30616	3.90191	2.88163	2.99707	2.72803	3.23763	2.51327	4.37911
WBGene00015821	2.89348	2.96083	2.91905	3.14919	2.86813	2.62507	2.33376	2.53777	2.40378	2.46246	2.57465
WBGene00045297	3.57017	3.58096	2.81475	2.72516	2.49062	2.587	3.60242	2.41246	2.61023	2.52506	2.54417
WBGene00015814	8.00355	9.33888	8.64482	7.5677	7.52127	8.74983	9.55787	9.30085	9.88545	8.23357	9.03692
WBGene00015806	5.0984	5.06808	5.13878	3.59674	3.48036	3.75872	3.64226	3.30547	3.5807	3.0999	3.10938
WBGene00015807	4.26185	3.39335	3.46786	2.69088	4.23833	2.81177	2.67749	2.43279	2.28158	2.29924	2.0301
WBGene00002850	7.46502	7.51189	6.98235	5.02004	5.43501	5.45034	5.18092	4.92115	4.69763	4.73735	4.95333
WBGene00015809	8.12334	8.62719	7.65135	6.42015	7.32584	7.52423	7.95568	6.1684	6.50046	6.18937	6.32205
WBGene00015810	8.43962	8.78688	8.93935	9.28636	9.99274	10.2528	10.6246	10.553	10.7197	7.79236	8.70582
WBGene00015811	7.84936	8.97738	7.99717	5.24252	6.25319	5.58551	6.33053	4.67473	5.16993	4.31369	4.58963
WBGene00007048	8.18569	7.71922	8.4579	5.16738	5.79691	6.23364	4.94281	5.18634	4.26865	5.20552	5.87016
WBGene00015813	5.52512	5.61948	5.78305	3.69503	3.70787	4.27677	3.76324	3.63444	3.33222	3.90562	4.32011
WBGene00004482	10.4964	10.8255	10.485	8.19192	7.87583	10.4173	11.2296	11.1771	11.0206	8.56327	8.96038
WBGene00003007	2.80127	2.71784	3.20306	3.10421	2.82371	2.99555	2.95621	3.08436	3.19358	2.35402	2.33153
WBGene00015822	2.86115	2.78636	2.824	3.35416	2.95285	2.52242	2.44635	2.4684	2.47963	2.48229	2.22091
WBGene00015823	3.30194	3.23266	2.95183	6.59775	9.9446	6.01615	6.06809	6.42583	6.46016	4.76152	5.76598
WBGene00015824	2.81951	2.59724	3.78273	2.75052	2.54136	2.99771	2.47405	2.95253	2.53903	2.6099	2.42642
WBGene00022926	2.29319	2.12672	2.01738	2.63399	2.20609	2.13408	2.04271	2.34119	2.18699	2.19468	2.20062
WBGene00006448	6.05819	6.38766	6.09202	3.01236	2.82301	3.7332	3.65268	3.26713	3.33909	2.76892	2.82028
WBGene00007630	7.40917	7.08439	7.38729	9.57055	9.36605	9.92273	9.91899	10.3713	10.3141	8.79386	9.10879
WBGene00007631	2.60129	2.6089	2.59453	2.55299	2.27311	2.23818	2.29724	2.31162	2.40102	2.17378	2.15336
WBGene00007622	6.20775	5.90005	5.8657	4.64007	6.16318	6.41693	6.1882	4.64828	4.86334	6.50268	6.00233
WBGene00007632	2.7374	3.22709	3.07955	2.76845	2.49569	2.29239	2.30217	2.42325	2.52759	2.22566	2.45697
WBGene00007623	6.34768	6.79049	6.36355	3.86652	3.10007	4.04862	4.07651	3.33825	4.08994	4.09102	4.1586
WBGene00007624	9.57529	8.38892	8.46797	7.95405	8.83281	10.0551	8.37925	8.78695	7.84112	10.2124	9.00884
WBGene00007625	7.63633	7.69822	7.11927	5.36354	6.09507	7.11602	7.22666	6.74465	6.86142	4.7127	3.60785
WBGene00007626	5.8955	5.23318	5.90836	4.62174	6.61417	6.64881	6.76394	6.08829	5.63969	6.02125	5.74696
WBGene00007627	6.90586	7.02085	7.33385	5.36431	5.85113	5.87031	5.94056	4.40953	4.40705	7.16125	6.74633
WBGene00004381	7.10321	6.94127	7.3691	5.06093	8.20116	7.29994	7.08959	6.30415	6.77688	6.82787	6.25164
WBGene00007628	5.84889	6.80672	6.42813	4.15424	3.68896	3.97808	4.91686	3.64224	4.58207	4.07923	4.33435
WBGene00007629	2.57966	3.4022	2.56154	2.75629	2.50333	2.11655	2.39651	2.32565	2.37284	2.26196	2.22221
WBGene00000430	2.76946	2.58429	2.8631	2.92043	2.65124	2.37157	2.00077	2.38753	2.1477	2.20164	2.04278
WBGene00001145	3.85934	3.90194	4.09215	3.45937	3.27461	3.1702	4.67587	2.8466	3.82697	2.68866	2.71819
WBGene00007620	5.16721	4.70735	5.19388	4.36403	5.43373	5.95727	6.38776	4.38617	4.35921	6.48337	6.04201
WBGene00007621	7.46891	7.29524	7.36521	5.17022	6.40828	5.84677	6.00942	4.02754	4.20111	6.78106	5.99187
WBGene00015834	2.45436	2.42805	2.43853	2.24784	2.02062	2.18057	2.16556	2.19125	2.06622	2.15096	2.03413
WBGene00015835	2.79122	2.23715	2.49042	2.51255	2.18511	2.15525	2.13245	2.2527	2.29423	2.04487	2.05287
WBGene00015836	2.23842	2.86691	2.3585	2.49924	2.06747	2.2668	2.06852	2.46248	2.29343	2.14219	1.91405
WBGene00015837	2.97881	2.69729	2.73575	2.74153	2.42877	2.17761	2.25311	2.49854	2.27669	2.18863	2.23788
WBGene00015838	2.57416	3.12537	3.00823	2.55767	2.30148	2.27404	2.09498	2.23887	2.35868	2.26388	2.17859
WBGene00015839	2.45117	2.42852	2.43774	2.83116	2.2975	2.07593	2.23653	2.31856	2.31931	2.03225	2.07621
WBGene00015840	2.33258	2.30331	2.34252	2.36399	2.35379	2.06071	2.12148	2.23513	2.30169	1.93659	1.89521
WBGene00015827	2.4061	2.27846	2.47732	2.46613	2.19004	2.10042	2.06852	2.27694	2.32408	2.04879	2.08047
WBGene00015828	2.27359	2.32751	2.41747	2.46797	2.09842	2.24213	2.26162	2.37386	2.21056	2.09788	2.01901
WBGene00015829	2.35862	2.45827	2.5345	2.68017	2.37704	2.11512	2.05221	2.34407	2.244	1.94605	2.03349
WBGene00015830	2.64905	2.46867	2.58821	2.99748	2.57361	2.28095	2.27735	2.38635	2.3042	2.23018	2.26676
WBGene00015831	3.04895	2.89105	2.86489	2.64088	2.36504	2.45035	2.64366	2.50488	2.42154	2.42939	2.56709
WBGene00015832	2.62878	2.67149	2.57101	2.76092	2.54165	2.19711	2.2681	2.3126	2.52064	2.20578	2.12769
WBGene00015833	2.4455	2.62815	2.38021	2.2879	2.12494	2.18477	2.15789	2.28898	2.30826	2.09044	1.99028
WBGene00015848	2.42059	2.53645	2.35426	2.86977	2.55656	2.5728	2.22995	2.4224	2.23588	2.12273	2.15859
WBGene00015849	3.45175	3.65859	3.08957	2.9632	4.51143	2.85897	2.86703	2.47391	2.89375	2.2685	2.13767
WBGene00015850	4.28123	3.5146	3.64068	3.27667	4.21025	3.49483	3.08386	2.43068	2.64491	2.97396	2.18106
WBGene00015851	3.55202	4.03893	3.60606	2.97608	2.74329	2.45838	3.02055	2.33238	2.62101	2.70214	2.34895
WBGene00015852	4.62382	5.01987	4.31681	3.41374	3.39185	3.2664	4.11385	2.4519	3.2454	3.25711	2.91636
WBGene00015853	4.34543	4.30307	4.0691	2.87295	2.97466	2.6839	2.91453	2.63748	2.80562	2.2947	2.34907
WBGene00015854	2.66932	2.76199	2.73028	3.27152	2.95012	2.31058	2.29948	2.57218	2.30651	2.19271	2.2085
WBGene00015855	2.71739	2.65625	3.97077	4.41864	3.9001	3.33757	3.5064	3.02739	3.95373	2.56001	3.38895
WBGene00015856	2.30829	2.63845	2.25117	2.98189	2.14852	2.40417	2.25671	2.57283	2.24509	2.08001	2.11229
WBGene00015841	2.73844	2.8004	2.74203	3.74901	3.24656	2.61629	2.68356	2.6898	2.68718	2.53176	2.57126
WBGene00015842	5.26998	6.28024	5.52202	3.86551	4.81036	4.71432	5.38695	2.97629	4.07129	5.31094	5.24304
WBGene00015843	5.37667	7.42407	5.66057	3.99769	5.16354	4.96887	7.44799	3.64704	5.7343	5.25795	4.97128
WBGene00015845	2.5108	2.49571	2.46261	2.97968	2.66397	2.38055	2.30573	2.4289	2.52246	2.19507	2.17888
WBGene00015846	3.31167	3.2113	3.12678	3.15743	2.67178	2.88963	2.58468	2.79628	2.82963	2.37606	2.91218
WBGene00015847	2.79577	2.40322	2.61992	2.93742	2.1622	2.35606	2.2449	2.3584	2.43638	2.17899	2.15469
WBGene00007633	2.98925	2.34823	2.66552	2.69947	2.55306	2.19506	2.27888	2.19777	2.49392	2.28218	2.13427
WBGene00007634	3.2414	3.0655	3.06612	4.65514	4.24915	2.84609	2.75682	3.02968	2.95907	2.93363	2.59154
WBGene00007635	2.96684	2.90633	3.0366	2.96288	2.5813	2.43558	2.38719	2.41872	2.55342	2.27671	2.35506
WBGene00007636	3.17357	2.88223	2.70878	3.26149	2.78478	2.45799	2.35154	2.49359	2.37764	2.5248	2.35269
WBGene00015857	2.33826	2.36963	2.5594	2.52542	2.07993	2.15009	2.15571	2.23757	2.28637	2.11434	2.09273
WBGene00004395	2.45146	2.46813	2.45663	2.72352	2.36899	2.39117	2.46572	2.50716	2.62406	2.17813	2.21607
WBGene00015858	2.58706	2.468	2.43311	2.34497	1.98468	2.01209	1.89851	2.34562	2.31583	2.00162	1.93412
WBGene00015859	2.56139	2.4679	2.70797	2.74165	2.22264	2.19406	2.18798	2.37926	2.43163	2.14792	2.0893
WBGene00015860	2.90364	2.69958	2.64657	2.84211	2.75734	2.51812	2.56808	2.53244	2.58223	2.24215	2.4439
WBGene00015861	3.4543	3.50667	3.4804	2.48093	2.31753	2.87205	2.48498	2.30211	2.38479	2.52647	2.4945
WBGene00015862	2.67304	2.44244	2.75301	2.6696	2.4103	2.10596	2.10921	2.29413	2.32456	2.18403	1.95049
WBGene00015863	2.92905	2.79191	2.8656	4.49325	3.70594	2.77271	2.49101	2.68125	2.58268	2.57968	2.24295
WBGene00015865	2.69767	2.57725	2.6819	3.01948	2.5975	2.47718	2.46228	2.63188	2.63592	2.20418	2.23008
WBGene00002123	2.9275	2.85531	3.27098	3.09323	2.99428	3.04672	3.34114	2.97883	3.65242	2.73056	2.71314
WBGene00015867	2.67694	2.71222	2.73702	2.96986	2.54089	2.26379	2.10574	2.37799	2.46891	2.27984	2.16614
WBGene00002272	3.37177	3.94887	3.55181	7.61668	8.03613	9.26665	9.78566	10.0594	10.234	6.04251	7.66223
WBGene00015868	3.86545	3.82853	3.2438	3.41822	3.78753	3.57652	3.19148	3.32499	3.04171	4.57338	3.45925
WBGene00015869	2.65304	2.30887	2.39809	2.2458	2.12694	2.16401	2.18917	2.32511	2.34166	2.10757	2.29824
WBGene00015870	2.49678	2.44072	2.5423	2.59422	2.33885	2.16675	2.1551	2.26516	2.30442	2.07877	2.11907
WBGene00015871	2.66873	2.37979	2.53984	2.60388	2.26263	2.12676	2.17402	2.33299	2.25448	2.13917	2.15697
WBGene00015872	2.5887	2.42177	2.24389	2.60077	2.21013	2.31025	2.26135	2.32228	2.30451	2.06509	2.15247
WBGene00015873	2.59228	2.49535	2.54847	2.85981	2.55632	2.34481	2.35825	2.4627	2.39749	2.2614	2.36868
WBGene00015875	2.32232	2.36032	2.38383	2.82835	2.24943	2.17117	2.25525	2.25537	2.29447	2.00825	2.16319
WBGene00003662	2.31323	2.29993	2.24922	2.69561	2.36689	2.16542	2.12475	2.34257	2.31762	2.07675	2.18336
WBGene00006126	2.72048	2.64294	2.83842	2.56582	2.12463	2.11954	2.10578	2.22835	2.25909	2.051	2.09082
WBGene00015884	2.40295	2.45269	2.58578	2.904	2.47799	2.26761	2.34685	2.3734	2.45054	2.2163	2.31387
WBGene00015885	4.23706	3.83627	4.20883	2.95859	2.46158	3.11917	3.11906	2.81868	2.95349	3.08521	3.00109
WBGene00015886	2.59987	2.37231	2.5919	2.39325	2.05543	1.9814	1.96954	2.28628	2.42551	1.90348	2.0841
WBGene00015876	3.13463	2.85633	3.00569	2.88781	2.27814	2.43312	2.62494	2.67996	2.89104	2.10474	2.13831
WBGene00015877	3.46257	2.92237	3.05758	3.99132	3.25311	2.49874	2.53919	2.68306	2.47852	2.5307	2.69376
WBGene00015878	2.65069	2.76384	2.74802	3.51664	2.99293	2.35336	2.42085	2.34384	2.34265	2.16953	2.13712
WBGene00015879	2.59023	2.40284	2.47651	2.60595	2.30555	2.19103	2.30542	2.36038	2.35436	2.15593	2.1901
WBGene00015882	2.58784	2.33491	2.57264	2.62853	2.23533	2.2095	2.40008	2.39313	2.55213	2.15968	2.1891
WBGene00015883	2.69809	2.91279	2.86969	2.60881	2.53874	2.66432	2.53688	2.95107	2.75724	2.64762	2.69808
WBGene00015893	2.37093	2.22958	2.51278	3.25842	2.6926	2.40977	2.1009	2.30065	2.44556	2.20785	2.24658
WBGene00015894	2.70542	2.63202	2.65139	4.20656	4.2803	3.33436	3.11432	2.82915	2.96173	2.38289	2.27447
WBGene00015896	3.22115	2.94606	3.45179	3.25431	3.1254	2.61279	2.75498	2.53304	2.68335	2.63144	2.43533
WBGene00015887	3.04012	2.74329	2.65558	3.72908	3.41837	3.75352	4.59981	3.87293	4.30648	2.59368	2.41595
WBGene00015889	2.69209	2.4606	2.43509	2.56757	2.38235	2.2294	2.12677	2.45917	2.29674	2.17672	2.2182
WBGene00015890	2.66271	2.76324	2.47275	2.59176	2.67244	2.33018	2.25286	2.34041	2.40045	2.208	2.19144
WBGene00015891	2.538	2.4542	2.56549	2.48843	2.87237	2.25804	2.47319	2.35219	2.31491	2.12549	2.34279
WBGene00001965	2.46023	2.4047	2.21861	2.44897	2.05061	2.13662	2.11375	2.23883	2.24493	1.94615	2.1519
WBGene00015892	2.38764	2.26505	2.55869	2.15436	2.0093	2.15709	2.04188	2.33919	2.14343	2.03355	2.44897
WBGene00007637	7.99058	6.96748	7.57239	5.02671	5.91463	7.74518	6.40562	6.16702	5.38858	4.94886	4.61006
WBGene00006807	3.2851	3.16855	2.92565	4.18578	3.63966	3.26759	3.07325	3.44314	3.26437	2.8969	2.79631
WBGene00007639	3.99888	3.4656	3.58432	5.37697	4.53632	3.51235	3.72677	3.25544	3.64475	2.96755	3.56122
WBGene00004963	3.20481	3.19921	3.32943	3.40883	3.02187	2.65372	2.50279	2.6308	2.70025	2.53695	2.41584
WBGene00007640	5.17524	4.45604	4.15217	4.70825	5.77682	6.62104	5.80373	4.80678	4.22686	6.67986	6.12467
WBGene00007641	2.59769	2.5736	3.01934	3.34211	2.71041	2.4539	2.2969	2.38126	2.42385	2.36856	2.41364
WBGene00007647	6.04653	7.09191	5.94393	3.90333	4.71324	4.73394	5.41902	3.18996	3.80021	4.29366	4.27941
WBGene00044236	5.76226	6.87592	6.59661	2.99919	2.891	3.5543	4.00532	3.11611	3.46306	3.56531	3.55415
WBGene00007642	3.4942	3.23	3.39381	2.80277	2.7682	3.03921	2.3212	2.80181	2.3639	3.0634	2.33397
WBGene00007643	9.57997	8.59095	9.0822	6.30532	10.8233	8.83261	7.61014	7.35674	4.96884	8.72312	7.30033
WBGene00007644	4.58859	5.3822	4.07274	3.30402	3.33929	2.60544	3.42254	2.19359	3.02773	2.53139	2.27694
WBGene00003904	7.31444	7.07686	7.22472	6.26449	7.74607	7.39786	6.83001	6.30338	6.46031	7.44418	7.28493
WBGene00007645	7.51062	7.64627	7.15625	4.7128	5.46515	6.29271	6.76308	4.61922	5.26975	5.31187	5.41577
WBGene00007646	8.41274	8.87325	8.85666	5.51146	6.88919	7.64255	7.89785	7.35924	7.45797	5.46704	5.72847
WBGene00015897	2.32814	2.47904	2.37317	2.49779	2.25843	2.23522	2.3153	2.44608	2.49658	2.00833	2.14693
WBGene00015904	2.54075	2.41117	2.62643	2.49827	2.38937	2.28769	2.15184	2.27536	2.39518	2.09135	2.104
WBGene00006260	2.41627	2.41588	2.53486	2.55953	2.23251	2.14752	2.17131	2.29709	2.34812	2.00509	2.05483
WBGene00015906	2.43903	2.56352	2.4195	2.65079	2.21151	2.16762	2.28776	2.53692	2.40978	2.26737	1.99631
WBGene00005404	2.2894	2.31539	2.25496	2.44412	1.97087	2.03924	2.06874	2.23253	2.30811	2.11927	2.08832
WBGene00015898	2.60994	2.99839	2.61027	2.69762	2.39038	2.26549	2.32041	2.31184	2.16508	2.13774	2.03437
WBGene00015899	6.22392	6.35212	5.45866	5.37194	7.51622	7.75623	8.05076	4.77223	5.54342	6.79828	5.84162
WBGene00015900	2.62946	2.58342	2.5234	3.1824	2.85915	2.28657	2.26649	2.43242	2.49127	2.24159	2.25972
WBGene00015901	2.77927	2.64149	2.71682	3.51703	3.17973	2.48503	2.42966	2.61707	2.54626	2.42316	2.32302
WBGene00015902	2.47512	2.5043	2.3784	2.64348	2.337	2.25544	2.35278	2.43902	2.32098	2.241	2.10919
WBGene00003714	2.69167	2.68484	2.60492	3.22115	2.82468	2.52007	2.50446	2.57604	2.65737	2.40813	2.3843
WBGene00015903	5.84867	6.45304	5.99746	3.62568	3.85714	5.24788	6.43535	5.69243	5.52006	3.74622	3.67352
WBGene00015908	3.44128	3.19499	3.32651	2.79211	2.30499	2.2766	2.17457	2.73176	2.45067	2.30913	2.06184
WBGene00015909	3.17796	3.20149	3.42147	4.02509	3.45457	2.5785	2.45232	2.93393	2.71898	2.41299	2.7731
WBGene00023479	2.39916	2.43021	2.32379	2.49588	2.21196	2.09362	2.05435	2.34945	2.29129	2.00783	1.98529
WBGene00044373	2.59071	2.27983	2.44076	2.37453	2.28575	2.22248	2.09459	2.21958	2.47835	2.09483	2.01787
WBGene00044374	2.43702	2.51469	2.30531	3.53709	3.20065	2.25894	2.25837	2.5122	2.34468	2.22102	2.17588
WBGene00015911	2.51707	2.63072	2.55605	3.19707	2.96295	2.43276	2.4592	2.5434	2.47371	2.51395	2.14222
WBGene00005501	2.52911	2.58411	2.58422	2.73273	2.30244	2.13162	2.29963	2.36341	2.32875	2.04704	2.06589
WBGene00015912	7.16815	5.92576	7.01162	5.0312	5.38271	7.25973	5.24424	7.04002	5.42474	6.07046	6.33146
WBGene00001544	3.05451	3.64873	3.36985	3.53273	3.02528	2.68766	2.84349	2.6353	2.82759	2.56345	2.77749
WBGene00015913	6.21095	7.40057	7.04283	8.36333	9.69282	10.8443	11.1481	11.3411	11.6321	8.71298	7.76144
WBGene00015914	4.468	3	5.0384	2.2598	1.99303	2.50909	2.16487	2.41188	2.34161	2.34332	2.20896
WBGene00015915	6.43927	6.39109	6.09098	3.74332	5.80699	4.91824	4.73477	3.86087	4.20364	3.67358	3.67209
WBGene00015916	5.00819	4.46652	4.35498	3.88018	5.10779	4.82198	4.17563	3.74043	3.51692	3.70885	3.31444
WBGene00015917	2.49951	2.52989	2.52507	3.55035	2.9738	2.3094	2.46311	2.21137	2.34996	2.08971	2.24182
WBGene00000383	6.56418	6.57946	6.58775	5.17604	6.57409	6.57002	6.06303	4.89068	4.86974	7.60705	7.11308
WBGene00003097	3.20515	3.91959	3.83061	4.90596	5.2698	8.25478	8.4963	8.65236	8.85513	4.48446	4.4501
WBGene00015918	2.94838	2.93067	2.78105	3.48801	3.03638	2.4627	2.60412	2.61518	2.60122	2.31229	2.44505
WBGene00015919	2.58818	3.10517	2.92635	2.76523	2.55624	2.51061	2.63301	2.4803	2.36885	2.23146	2.21774
WBGene00000970	6.34591	5.67954	6.46406	4.27884	4.11725	4.92083	4.9927	5.20177	4.58503	4.64543	5.60692
WBGene00015920	7.91543	7.39827	8.04125	5.87086	6.38522	6.93569	6.81823	7.41717	7.04055	7.15843	8.14815
WBGene00007648	2.66211	2.51988	2.59362	3.43804	2.87588	2.48465	2.49562	2.57167	2.61162	2.26612	2.50289
WBGene00007649	5.26586	4.73635	5.43475	2.66469	2.17917	3.39585	2.88294	3.70806	3.4094	2.15498	2.10882
WBGene00007650	2.87571	2.91563	3.23744	2.92853	3.43196	3.66683	3.72087	3.71107	3.4226	2.78435	2.71933
WBGene00007651	5.26505	4.57482	5.6854	4.72135	5.49836	5.96995	4.73118	5.53289	4.37213	5.69929	5.09017
WBGene00007652	3.2256	3.04974	3.88278	2.66424	2.3444	2.66648	2.41082	2.41782	2.55417	2.13169	2.21804
WBGene00003553	2.70284	2.62439	2.61482	2.90146	2.65205	2.64745	2.86587	2.87411	3.2243	2.37692	2.35604
WBGene00007653	3.27362	2.92529	3.35646	3.9804	3.57716	3.37897	3.66135	3.76306	4.15898	3.44543	3.54676
WBGene00023491	4.13927	4.46298	4.73884	2.70742	2.56173	3.81166	3.42447	3.20209	2.66609	2.65984	2.40418
WBGene00044237	2.4892	3.06944	2.69473	2.89118	2.42662	2.27643	2.26647	2.28314	2.36666	2.2367	2.44492
WBGene00015921	2.41481	2.39264	2.43805	2.61441	2.1508	2.06259	2.14275	2.35624	2.18825	1.984	2.10677
WBGene00015922	4.527	3.5784	4.4251	3.46308	3.17501	4.35703	3.09764	3.06604	3.05131	3.58885	3.25199
WBGene00044708	2.38908	2.52909	2.18792	2.70509	2.32456	2.10501	2.16651	2.31072	2.38716	2.09572	1.9982
WBGene00044709	2.83469	3.31387	2.5727	3.22276	2.89399	2.53014	2.60625	2.58781	2.80641	2.44986	2.60628
WBGene00015926	4.05319	3.0721	3.91793	4.04868	3.70594	4.07756	3.46816	3.90664	3.50531	3.86801	3.53224
WBGene00015935	2.87049	2.9637	2.91748	2.81075	2.42238	2.21404	2.30978	2.44276	2.34302	1.99687	2.03
WBGene00015936	2.91432	2.91157	3.58737	2.58193	2.2193	2.63292	2.566	2.5814	2.64866	2.34792	2.20442
WBGene00015937	3.10001	2.80441	3.38569	3.58638	4.51941	2.76472	2.98544	2.48986	2.71696	2.36253	2.91791
WBGene00015927	6.22563	6.0629	6.55505	5.13359	5.95333	6.3814	6.93755	6.22275	6.09909	6.60508	6.93762
WBGene00015938	6.06281	5.98766	5.97258	5.73662	5.94641	7.26006	7.69333	6.15133	6.14945	5.88128	5.08604
WBGene00006917	6.43247	6.53032	6.3219	8.12803	10.1126	8.80439	9.11167	9.21596	9.01564	6.07862	6.74896
WBGene00015928	7.63427	8.35424	7.66396	4.50999	5.55601	7.2764	7.97116	5.48925	5.4941	7.3923	6.62902
WBGene00015929	2.83875	2.9658	4.073	4.13148	4.03252	3.03337	3.3359	2.85489	3.52237	2.60931	5.0814
WBGene00015930	2.44467	2.60695	2.47834	2.72689	2.47009	2.68433	2.67012	2.7501	2.72175	2.293	2.23759
WBGene00015931	2.87077	2.60308	3.07545	3.56717	3.22674	2.73517	2.45563	2.71624	2.94285	2.33074	3.0243
WBGene00015932	2.4376	2.46392	2.26482	2.60861	2.24277	3.31028	2.63242	3.31562	2.70536	2.02355	2.16815
WBGene00015933	3.10583	3.11084	3.14245	3.72726	3.77157	4.41917	4.66527	4.04186	4.32025	2.70646	2.56612
WBGene00015934	2.47775	2.32262	2.72105	2.62434	2.41864	2.26864	2.25395	2.3236	2.27964	2.21682	2.09106
WBGene00007656	2.47442	3.05134	2.61651	3.34923	2.70686	2.25407	2.38593	2.37163	2.36183	2.03292	2.14786
WBGene00007657	2.23076	2.6822	2.24635	2.8073	2.53934	2.28311	2.22827	2.22339	2.29624	2.15573	2.13138
WBGene00007658	2.50675	3.29838	2.31256	2.68068	2.51714	2.17334	2.43871	2.32483	2.44608	2.21298	2.18459
WBGene00007659	2.3491	2.66569	2.37407	2.45425	2.13014	2.1542	2.34047	2.47095	2.37723	2.12253	2.13133
WBGene00007660	2.52491	3.49244	2.48895	2.73386	2.42754	2.20678	2.18568	2.46046	2.27143	2.21045	2.32605
WBGene00007661	2.33398	2.37752	2.19618	2.30108	1.94524	2.20656	2.16188	2.3008	2.38999	2.10734	2.16153
WBGene00007662	2.70579	2.56094	2.44821	2.5285	2.1395	2.1994	2.07402	2.46749	2.14971	2.04748	2.12583
WBGene00015947	2.74554	3.41231	3.83725	3.14027	2.55536	2.42682	2.60446	2.91142	2.83862	2.45827	2.35198
WBGene00015949	2.61532	2.75374	2.72044	2.8803	3.34577	3.26665	3.22301	3.57257	3.45902	2.08286	2.25634
WBGene00015950	2.39445	2.74589	2.55609	2.97249	2.9129	2.47411	2.59761	2.59584	2.73173	2.28942	2.39522
WBGene00006962	3.17944	2.57348	3.35721	2.46921	2.18908	2.47655	2.15585	2.50012	2.29383	2.26547	2.21267
WBGene00015951	2.36257	2.33949	2.31636	3.02301	2.50689	2.3166	2.108	2.50038	2.35808	1.98432	2.27895
WBGene00001000	3.66132	3.26845	3.93479	5.34089	5.13333	4.8353	5.58858	5.21725	5.59362	4.45479	4.66904
WBGene00015939	4.51106	4.9162	4.55703	3.07418	2.71489	3.02731	2.90116	2.47883	2.61216	2.87601	2.44279
WBGene00044668	2.29931	2.37554	2.26766	2.64036	2.34332	2.08987	2.1424	2.38506	2.1243	2.07177	2.12128
WBGene00015940	6.4011	6.88742	6.66945	4.1256	5.14601	5.94868	6.81632	4.90225	5.46105	4.12529	3.92909
WBGene00015941	6.92839	7.1055	6.58201	4.47876	4.51445	4.21693	4.1679	4.06683	4.09074	3.28547	3.17977
WBGene00015942	3.849	5.82288	4.60848	3.60605	4.20831	3.74263	5.05882	3.10089	3.97541	2.85391	2.81633
WBGene00015943	7.06267	6.47437	6.74442	5.59351	6.15611	7.23248	6.56889	6.34276	6.66605	7.57997	7.02406
WBGene00004267	3.92671	3.6165	4.03053	3.84438	3.67424	3.70586	3.55491	3.49383	3.5165	3.21875	3.68153
WBGene00015944	2.77586	2.55401	2.92237	3.70969	3.3141	2.35231	2.62844	2.36994	2.86551	2.15706	2.24484
WBGene00001958	2.51965	2.41218	2.54888	3.35365	2.96391	3.21372	2.35892	2.96841	2.47624	2.96189	2.44173
WBGene00015945	3.93372	3.25222	3.48042	3.38091	3.00162	2.73107	2.41851	2.58225	2.64059	2.63534	2.71613
WBGene00015958	2.31375	2.41294	2.29142	2.5178	2.10715	2.10621	2.12812	2.18774	2.35078	2.03224	2.00113
WBGene00015959	2.49536	2.40701	2.23034	2.46284	2.27729	2.10518	2.11577	2.19075	2.16979	2.06011	1.96352
WBGene00015960	2.45988	2.49498	2.36593	2.55586	2.11338	2.05238	2.1754	2.38218	2.20972	1.93402	2.00751
WBGene00015961	2.99671	2.81296	2.83774	2.93756	2.33484	2.33212	2.37121	2.25311	2.20132	2.0299	2.19245
WBGene00015962	2.80562	2.64619	2.63384	2.71092	2.41557	2.32985	2.20259	2.27492	2.31301	2.14608	2.05763
WBGene00015963	2.42839	2.32878	2.40523	2.59598	2.16831	2.09946	2.10206	2.27986	2.32743	2.05912	2.06662
WBGene00006231	2.48806	2.3769	2.46262	2.5848	2.18946	2.19416	2.01602	2.24183	2.26229	2.0612	2.2602
WBGene00005342	2.45879	2.26239	2.22484	2.6331	2.04249	2.18	2.12465	2.30083	2.23476	1.99287	2.08867
WBGene00007664	2.46566	2.37204	2.51379	3.17996	2.88816	2.58412	2.79656	2.53267	2.61439	2.13067	2.25658
WBGene00001096	2.79207	2.56766	2.82592	3.39751	2.74086	2.5209	2.53502	2.64903	2.62398	2.45005	2.34724
WBGene00007666	6.38431	6.92729	6.48315	3.72259	3.85088	6.61648	7.04459	6.07035	6.35517	5.07138	5.23101
WBGene00007667	2.9474	2.6349	2.53362	2.63453	1.99359	2.34581	2.26041	2.44081	2.42646	2.27368	2.28339
WBGene00007668	4.20482	3.34452	3.7189	2.9292	2.69343	3.4393	3.02131	3.26346	2.90607	2.82938	2.50273
WBGene00015952	2.87576	2.36826	2.57134	2.93706	2.53029	2.23084	2.10272	2.23674	2.28368	2.00527	2.04875
WBGene00015953	2.36931	2.35148	2.3435	2.69769	2.11859	2.19224	2.16598	2.22835	2.2856	2.097	2.11056
WBGene00015954	3.27725	2.94063	3.26784	4.90446	4.61911	4.4845	5.33401	5.27025	6.01933	2.6818	3.06105
WBGene00015955	5.61701	7.15366	6.45827	5.97468	6.25725	7.3151	8.10178	7.60148	8.00995	6.76242	7.09859
WBGene00015956	3.05779	2.90495	2.93123	6.17873	6.1182	5.78124	6.36984	6.25341	6.35023	5.00083	5.67898
WBGene00015957	2.76346	2.76291	2.61966	3.12678	2.69264	2.43657	2.44172	2.62994	2.62966	2.21128	2.3088
WBGene00002215	4.06129	4.94433	3.87608	4.07163	3.96075	5.0535	5.87138	4.65972	4.76735	5.82686	5.48929
WBGene00015964	2.68457	2.53553	2.46655	2.55029	2.14068	2.1808	2.12619	2.27889	2.39137	2.13577	2.09488
WBGene00000477	2.60847	2.52639	2.54758	2.54707	2.19432	2.24219	2.22912	2.33787	2.37291	2.17164	2.21464
WBGene00015965	2.931	2.67495	2.77183	3.12425	2.94742	2.92234	3.06031	3.08095	2.99243	2.37471	2.41193
WBGene00015966	2.60275	2.48752	2.55226	3.05081	2.70976	2.84162	2.5757	2.66281	2.60613	3.10449	3.05251
WBGene00015968	2.25679	2.4345	2.36728	2.45861	2.13297	2.21286	2.08313	2.24511	2.38007	2.07793	2.02773
WBGene00015969	2.33277	2.39629	2.40386	3.16453	2.62248	2.44475	2.33346	2.51979	2.4298	2.276	2.43515
WBGene00007679	3.92482	3.44975	3.90668	4.36727	4.13288	4.86662	5.3919	5.6367	5.75937	3.29777	2.93001
WBGene00000995	4.96275	4.2169	5.00949	3.80468	3.74598	5.33238	3.69159	5.46017	3.75013	5.70015	5.14113
WBGene00007680	3.24864	3.73624	3.45519	3.15083	2.80193	3.0014	3.25837	2.81937	2.90672	2.80582	2.98313
WBGene00007681	10.282	9.90481	10.4414	7.29204	9.82243	9.04195	8.9996	7.09547	8.002	7.61796	7.57878
WBGene00004705	8.23545	8.18924	7.98168	6.284	6.64483	7.48933	7.43692	7.33502	7.41995	6.42115	6.62996
WBGene00044232	2.82091	2.56155	2.72897	2.99066	2.55314	2.37484	2.34115	2.49801	2.57989	2.13888	2.26065
WBGene00045211	3.31434	3.208	3.2416	4.18606	3.29496	3.50505	3.12712	3.73307	3.96668	2.84951	3.04012
WBGene00007669	2.47654	2.5506	2.33665	2.6117	2.17298	2.1092	2.1081	2.27016	2.25317	2.05281	1.9935
WBGene00007670	2.64113	2.57517	2.70416	2.78653	2.32079	2.15393	2.18353	2.4298	2.43026	2.26015	2.17534
WBGene00007672	2.58007	2.82092	2.48435	2.66278	2.25321	2.24586	2.19449	2.37934	2.32967	2.19664	2.15739
WBGene00007673	2.44419	2.58219	2.81943	2.60094	2.17287	1.97757	2.38581	2.78199	2.43601	2.08396	1.90088
WBGene00007674	3.15168	3.52156	3.4251	3.37307	2.81281	2.94491	3.03616	2.47013	2.35578	2.60025	2.82311
WBGene00014679	2.21227	2.37866	2.28721	2.55599	2.29203	2.13575	2.20874	2.21301	2.16865	2.02952	2.0985
WBGene00007675	4.8799	7.04282	6.44174	3.97658	3.63804	3.7083	6.31465	3.3487	4.94857	4.46984	4.02162
WBGene00007677	2.36099	2.52136	2.40887	2.62662	2.35369	2.4223	2.45463	2.57562	2.41494	2.37815	2.36503
WBGene00007678	2.33939	2.2818	2.21596	2.46684	2.05817	2.05926	2.07417	2.25931	2.28827	2.087	2.08
WBGene00015970	3.15933	3.11215	3.42843	3.72212	3.48303	2.71363	2.80859	2.62517	2.85945	2.29647	2.77258
WBGene00015971	6.77092	6.45043	6.47039	5.1086	6.0643	6.35195	5.85189	4.61354	3.84819	5.62098	5.25033
WBGene00015972	3.072	3.43657	3.16164	2.69198	2.54251	2.8292	2.46094	2.52692	2.45432	2.38253	2.19117
WBGene00015973	2.28007	2.17705	2.28868	2.10821	2.01061	2.10699	1.94145	2.46605	2.19659	1.90369	1.97216
WBGene00015974	7.11759	7.80532	7.33787	4.35255	4.40694	5.58205	6.24871	5.44979	6.39086	4.03905	4.88096
WBGene00015975	8.61857	9.52367	8.85872	4.57187	4.87862	5.90544	6.98173	5.66323	6.82763	4.51393	5.72553
WBGene00004093	7.89122	8.34326	7.65242	4.95946	5.21319	6.44829	6.87259	6.03632	6.49245	4.20114	4.76323
WBGene00001985	7.29176	7.04179	7.47589	4.41263	6.63498	6.418	5.94871	4.44984	4.91092	5.78343	4.79468
WBGene00015976	6.27427	5.21221	6.54939	5.7844	7.22067	6.20087	5.06203	3.48651	3.96552	6.54293	5.41379
WBGene00000286	2.75236	2.78681	2.79448	3.47392	2.9476	2.46287	2.56561	2.82177	2.43547	2.26642	2.22349
WBGene00007690	5.27627	6.24058	5.88052	4.49235	4.62091	5.84842	6.94428	5.93515	6.33177	4.8648	4.61519
WBGene00003870	7.65443	7.09124	7.74545	3.90599	5.47591	5.52965	4.79153	4.65667	3.58759	3.61751	2.96901
WBGene00007683	7.21235	7.53089	7.76235	3.84484	3.82261	3.90047	3.79031	3.01722	3.05608	3.54504	3.19808
WBGene00004105	7.0352	7.29993	7.26638	5.63263	5.71825	6.54754	6.87945	5.80867	5.57305	6.60139	7.4994
WBGene00007685	3.21534	3.66897	3.68392	3.6606	3.85368	5.51912	6.10952	5.34431	5.38173	3.12606	2.91178
WBGene00007686	9.96218	9.56081	9.97006	7.58025	8.97162	8.9822	8.96944	9.09204	9.12671	8.91953	8.98487
WBGene00007687	2.54397	2.51638	2.60832	2.66214	2.36302	2.30437	2.22964	2.46119	2.4123	2.15345	2.22378
WBGene00007688	2.61805	2.47911	2.76641	3.05399	2.77667	2.43521	2.44514	2.42246	2.44764	2.26508	2.91745
WBGene00007689	2.97492	4.81872	3.92628	4.40513	4.07068	5.00975	5.49538	5.8282	5.63868	3.51975	3.53381
WBGene00015977	2.47105	2.51355	2.6456	2.58004	2.09102	2.07002	2.12425	2.24323	2.31469	2.02345	1.97899
WBGene00005159	2.51452	2.34094	2.42199	2.25957	1.98826	2.09586	2.10912	2.27346	2.2649	2.06465	1.99738
WBGene00005160	2.65773	2.61683	2.54527	2.69024	2.46434	2.36501	2.54453	2.57288	2.54328	2.31364	2.62539
WBGene00005161	2.37709	2.33003	2.32128	2.38819	2.03287	2.21282	2.10794	2.16513	2.24428	1.95064	2.05447
WBGene00015978	4.98891	5.14119	4.73623	4.87632	5.11966	6.04841	6.06789	4.74092	3.86559	5.96902	6.83347
WBGene00005165	2.58349	2.3457	2.55306	2.54189	2.26049	2.30165	2.24036	2.30258	2.28322	1.99493	2.04269
WBGene00015979	2.78991	2.60134	2.67901	2.83687	2.44136	2.27659	2.2842	2.4013	2.40686	2.30537	2.16134
WBGene00004732	7.03254	7.29951	7.30816	4.39172	4.16611	6.50041	6.16032	5.48506	5.03343	4.94101	4.7107
WBGene00044508	3.63732	3.54222	3.99836	2.74735	2.28518	2.74186	2.4512	2.6236	2.53125	2.6268	2.46207
WBGene00015980	2.27174	2.29434	2.52248	2.83554	2.80948	2.65792	2.81765	2.69674	3.21518	2.55265	2.48552
WBGene00015981	2.82522	2.87473	2.62412	2.77892	2.70495	2.73135	2.30853	2.64849	2.37879	2.14934	2.16654
WBGene00015982	2.5176	2.40233	2.58371	2.54387	2.14104	2.22343	2.13963	2.18872	2.29326	2.2436	2.01454
WBGene00003994	9.26649	9.08351	9.02603	6.71524	6.97168	8.64998	8.24409	8.16973	8.07188	7.1564	7.55389
WBGene00001855	9.19329	8.76713	8.02821	8.6572	10.8487	9.60027	8.85124	8.39561	8.98125	7.6747	6.70359
WBGene00015984	2.29768	2.61546	2.36439	2.42852	2.12702	2.21023	2.21236	2.27918	2.21784	2.13133	2.09805
WBGene00015985	2.49626	2.39554	2.41442	2.59937	2.21645	2.11853	2.16054	2.29105	2.26152	2.05787	2.03455
WBGene00015986	2.37155	2.25915	2.26834	2.44907	2.15065	2.15257	2.16362	2.22558	2.36262	1.99109	2.03855
WBGene00015987	2.77739	2.49502	2.94853	3.06573	6.11056	2.58521	2.98886	2.55595	2.86348	2.04409	2.93776
WBGene00015988	2.60806	2.50539	2.56359	2.71032	2.36321	2.19228	2.29541	2.33451	2.30114	2.10514	2.15089
WBGene00015990	2.44237	2.47717	2.37274	2.29514	2.00461	2.15905	2.10578	2.2931	2.24623	2.13323	1.96328
WBGene00015991	2.46746	2.54173	2.52233	2.61326	2.30766	2.25342	2.21248	2.27325	2.25472	2.10745	2.08167
WBGene00015992	2.52533	2.65781	2.80108	2.61857	2.31885	2.23041	2.24652	2.37215	2.35571	2.09618	2.1626
WBGene00015993	2.98136	2.88227	2.82013	4.05759	3.45903	2.46749	2.4756	2.49205	2.4663	2.46832	2.51609
WBGene00044456	2.78026	2.48174	2.58649	3.01831	2.62716	2.28608	2.34221	2.34835	2.32301	2.1225	2.14623
WBGene00044457	2.49496	2.61648	2.54015	2.84709	2.47888	2.28592	2.31851	2.50607	2.55399	2.08694	2.14354
WBGene00002140	2.53163	2.50135	2.39176	3.03498	2.56876	2.38347	2.34403	2.36452	2.54683	2.18543	2.09594
WBGene00000676	4.73595	4.33998	4.71271	6.2944	5.65476	4.84206	5.22103	5.2363	5.27031	3.66874	3.84471
WBGene00015994	3.14274	2.7031	3.4056	4.07158	3.55792	2.91403	2.96065	2.68552	3.02452	2.30376	2.66008
WBGene00015996	2.7128	2.88397	2.85048	3.48268	2.94343	2.55365	2.60753	2.79142	2.77705	2.51216	2.4915
WBGene00015997	2.84719	2.47859	3.27668	3.78417	3.36519	2.90666	2.81597	2.6828	3.11857	2.59332	3.11294
WBGene00015998	2.73568	2.74649	2.64176	2.55563	2.29123	2.24802	2.23288	2.38062	2.39744	2.10304	2.185
WBGene00015999	3.10484	3.03408	3.09128	2.7007	2.27389	2.1326	2.15421	2.29628	2.32593	2.09256	2.03319
WBGene00016000	2.24008	2.18788	2.27992	2.51086	2.12332	2.16635	2.06227	2.29064	2.29131	2.14099	2.01343
WBGene00016001	6.72007	6.29391	6.76701	6.89066	7.52951	8.57597	8.40822	8.644	8.19124	6.57559	7.39886
WBGene00016002	8.07229	7.99688	8.14518	6.15352	6.22467	7.592	7.54277	7.18483	6.89982	6.56859	7.17089
WBGene00016003	2.59201	2.58147	2.5407	2.59502	2.25993	2.3713	2.38189	2.51491	2.29513	2.16116	2.1109
WBGene00016004	2.48058	2.40618	2.33178	2.76785	2.60144	3.7016	3.01503	3.30824	2.74445	2.36447	2.22181
WBGene00004507	2.50013	2.67686	2.62039	3.23674	3.1206	2.87002	2.99944	2.91284	2.99807	2.5875	2.56589
WBGene00016005	2.64363	2.53247	2.45732	2.76447	2.50127	2.22026	2.17136	2.39704	2.3252	2.03356	2.13395
WBGene00016006	2.97827	3.04244	3.36598	3.59272	3.49829	3.68752	3.61625	3.657	3.58394	2.88227	2.58232
WBGene00016007	2.89183	2.81713	2.81203	3.63774	3.19628	3.12665	2.98481	3.10429	3.26995	2.64096	2.45011
WBGene00016008	3.62466	3.18424	3.30594	3.71292	3.52594	2.61485	3.05355	2.74251	2.98195	2.6975	2.62484
WBGene00016009	2.86198	2.61279	2.79255	2.79468	2.75545	2.58091	2.37471	2.6635	2.44324	2.16686	2.11374
WBGene00016016	2.56253	2.40929	2.68319	2.53808	1.85156	2.23264	2.09604	2.40608	2.17933	2.12806	2.06359
WBGene00016010	2.8755	3.80617	3.14798	3.52535	2.97189	2.50222	2.67031	2.57051	2.59142	2.25839	2.4409
WBGene00016011	6.8106	6.84565	6.89266	5.15885	5.30305	6.64101	7.28729	7.64907	7.51741	3.96129	4.45296
WBGene00004472	11.2949	11.319	11.5172	9.82601	9.68195	11.0584	11.3638	11.3538	11.3406	7.88764	8.34576
WBGene00004459	8.64839	8.04343	8.64995	6.5722	6.49347	8.25809	7.89361	8.21444	7.84343	6.89817	8.11222
WBGene00016012	2.61997	2.90541	2.50688	2.5471	2.10849	2.26285	2.47123	2.37706	2.30506	2.26058	2.17099
WBGene00016013	2.60496	2.49653	2.53565	2.59349	2.448	2.16999	2.753	2.33624	2.78727	2.07106	2.1541
WBGene00016014	6.62477	7.0634	6.93619	5.01551	6.22708	6.70574	7.16502	5.19704	5.96239	7.4766	7.38393
WBGene00016015	6.99289	6.68503	7.13002	5.02956	5.64439	6.23115	5.45044	5.2427	4.71772	6.63584	7.00625
WBGene00001193	5.26789	4.87092	4.44822	3.69247	3.93856	5.17931	4.85401	4.59951	4.25164	3.73911	3.42248
WBGene00016018	3.05764	3.7675	3.31738	3.8501	4.17688	5.79313	6.58013	5.84563	6.27853	2.87421	2.78281
WBGene00016019	6.0666	6.99857	5.86479	3.61353	3.57606	4.47289	5.04928	3.75021	4.28624	3.36456	3.95594
WBGene00016020	5.96439	5.31953	5.65492	4.35069	6.92239	6.31779	6.07675	5.37624	5.69669	4.49385	4.4577
WBGene00016021	5.22724	5.19789	5.31261	3.92678	4.45954	4.57996	4.36498	3.42301	3.5166	3.95449	3.99213
WBGene00006611	2.71776	2.71147	2.5883	2.66453	2.37196	2.22799	2.29463	2.35092	2.35352	2.23162	2.22304
WBGene00016022	2.96386	2.84107	2.83178	3.46172	2.9134	2.53288	2.64713	2.63548	2.59728	2.46885	2.39226
WBGene00000277	3.20024	3.14755	3.23558	4.28085	4.91958	5.36246	5.88504	5.76775	5.94345	3.45769	3.37506
WBGene00007691	2.68904	2.51821	2.50789	2.92172	2.4561	2.24273	2.40834	2.47079	2.43924	2.24382	2.20068
WBGene00007692	2.66587	2.77868	2.60081	2.73195	2.4923	2.61693	2.7956	3.0395	2.95254	2.23109	2.12801
WBGene00007693	2.4279	2.39219	2.43498	2.39009	2.06976	2.06541	2.18376	2.2762	2.32204	2.134	2.0042
WBGene00007694	2.59415	3.9083	2.6662	2.8593	2.34838	2.31687	2.29275	2.38578	2.35036	2.22696	2.11792
WBGene00007695	2.61326	2.45621	2.62269	2.79149	2.34265	2.40778	2.47912	2.57458	2.59603	2.09424	2.22293
WBGene00044132	2.38412	2.54144	2.49261	2.85517	2.25056	2.28924	2.33858	2.40526	2.35437	2.02578	2.08117
WBGene00016023	2.67067	2.57003	2.6855	3.53588	3.04542	3.21424	3.41238	3.84731	3.64732	2.60864	2.4243
WBGene00044649	2.48653	2.48555	2.66496	2.89949	2.48333	2.33413	2.31021	2.46839	2.40921	2.16744	2.12492
WBGene00077523	2.86674	2.6646	2.4321	2.6912	2.09866	2.21492	2.43658	2.52594	2.23259	2.29862	2.31623
WBGene00016024	2.91088	2.81174	2.72068	3.39752	2.92386	2.58535	2.58958	2.61026	2.46901	2.33209	2.28152
WBGene00016026	2.66889	2.60949	2.56386	2.86767	2.47561	2.27982	2.31793	2.38525	2.29285	2.23017	2.27791
WBGene00016027	3.23707	3.4185	3.37223	4.67856	4.0012	5.02323	7.20858	6.20491	7.50503	3.11906	2.57405
WBGene00001729	3.72371	3.535	3.53192	4.58819	4.57673	3.59577	3.48036	3.4927	3.48416	3.19086	3.37492
WBGene00016040	3.37119	5.69006	5.07078	4.06185	3.2373	3.10421	3.93028	2.96396	3.72548	2.45731	2.90316
WBGene00016041	2.2934	2.38041	2.61412	2.36452	2.1101	2.09763	2.13299	2.22711	2.31435	2.15947	2.07217
WBGene00016042	2.3136	2.438	2.54694	2.83562	2.07272	2.1761	2.1543	2.21682	2.31703	2.05446	2.10051
WBGene00001491	7.71217	8.06879	8.14115	5.24342	6.59821	6.69144	6.75445	5.12019	6.08251	6.86783	6.86675
WBGene00000761	5.71643	5.39324	5.76034	4.57764	4.61765	6.36031	6.72928	5.55793	5.84193	6.09838	6.53651
WBGene00016029	5.44399	5.2582	4.80716	4.02163	3.51764	4.13454	4.50638	3.33722	3.23857	3.87158	3.66278
WBGene00016030	3.04869	3.21511	3.01299	3.13565	2.99774	3.00341	2.9839	3.31493	3.23874	2.66256	2.94517
WBGene00016032	2.60381	2.46056	2.47574	2.69887	2.42866	2.12761	2.15392	2.30274	2.24392	2.19807	2.03123
WBGene00016034	2.85427	2.76196	2.96921	3.85674	3.21472	2.83949	2.93754	3.12509	3.09911	2.50119	2.44056
WBGene00006672	2.61085	2.57797	2.47107	2.78999	2.55807	2.93863	3.02644	2.96612	3.28839	2.28704	2.19212
WBGene00044580	3.05791	2.62916	2.70815	2.20355	2.42737	2.22619	2.25738	2.2954	2.30196	2.10249	2.11776
[truncated: 15,987 more rows]
