# Supplementary material for: Genome-Wide Analysis of GLD-1–Mediated mRNA Regulation Suggests a Role in mRNA Storage
Source: PLoS Genet. 2012 May 31;8(5):e1002742. doi: 10.1371/journal.pgen.1002742 (PMC3364957; doi:10.1371/journal.pgen.1002742)
Supplement: Table S2 — List of ‘co-regulated’ mRNAs. Excel spread sheet showing the Wormbase Gene ID; the time point when these genes are first required according to wormbase; the gene public name; and [log2] values of GLD-1 IP enrichment, the change in mRNA abundance in gld-1 mutants, the change in mRNA abundance in cgh-1ts mutants and the change in mRNA abundance in cgh-1(RNAi) animals. (XLS) [file pgen.1002742.s009.xls]

## Sheet: co-regulated mRNAs.tab
WB Gene ID	Required during*:	Gene Public Name	GLD-1 IP enrichment [log2]	mRNA level change in gld-1 mutants [log2]	mRNA level change in cgh-1ts mutants [log2]	mRNA level change in cgh-1(RNAi) animals	* according to 'Concise Description' of WormBase WS227
WBGene00003043	germ line	lip-1	1.68777	-1.00271	-0.564915	-0.721623
WBGene00004241	germ line	puf-5	3.07058	-2.64951	-1.28831	-1.3856
WBGene00004374	germ line	rme-2	4.16168	-2.94959	-1.74504	-0.83874
WBGene00008546	germ line	F07A11.2	2.9144	-2.55139	-0.528335	0.025697
WBGene00009186	germ line	F27C8.6	3.8179	-1.12563	-1.4985	-1.94289
WBGene00011376	germ line	gla-3	2.72063	-1.00282	-0.707649	-0.725519
WBGene00002073	germ line, embryogenesis	ima-2	2.56911	-1.02232	-0.841051	-0.312143
WBGene00003864	germ line, fertilization	oma-1	3.67818	-1.39604	-0.506781	-1.0909
WBGene00003865	germ line, fertilization	oma-2	4.56543	-1.38409	-1.07947	-1.33365
WBGene00000868	fertilization	cyb-3	2.86611	-1.96323	-0.885258	-1.37592
WBGene00002225	fertilization	klp-15	4.40142	-1.16953	-0.971288	-0.137792
WBGene00002226	fertilization	klp-16	3.88526	-1.38331	-0.885736	-0.162968
WBGene00002229	fertilization	klp-19	1.81005	-1.61424	-1.31667	-1.07307
WBGene00006996	fertilization	zyg-11	1.74312	-1.20356	-0.963754	-1.27259
WBGene00009701	fertilization	egg-3	3.09861	-1.15928	-0.69717	-0.509096
WBGene00010351	fertilization	H02I12.1	3.04304	-1.1552	-0.749606	-0.761053
WBGene00015083	fertilization	egg-1	3.85353	-3.08616	-1.0975	-1.32035
WBGene00015102	fertilization	cpg-2	3.20947	-1.17404	-1.12791	-1.05549
WBGene00019811	fertilization	egg-2	3.85073	-2.49263	-1.48168	-1.13882
WBGene00020035	fertilization	egg-5	3.08815	-1.26354	-1.29362	-0.334021
WBGene00000496	embryogenesis	chs-1	3.5165	-1.85666	-1.03258	-0.878093
WBGene00001372	embryogenesis	exo-3	4.23204	-1.17996	-1.05496	-0.0882575
WBGene00001647	embryogenesis	gna-2	4.38096	-3.26426	-1.20755	-0.648104
WBGene00001829	embryogenesis	hcp-1	1.67812	-1.32613	-0.617054	0.0722198
WBGene00003395	embryogenesis	mom-2	3.19009	-1.66142	-1.14344	-1.5387
WBGene00004078	embryogenesis	pos-1	3.06238	-2.35106	-1.46744	-2.09412
WBGene00004217	embryogenesis	ptr-2	2.82657	-1.01577	-0.883755	-1.09819
WBGene00004392	embryogenesis	rnr-2	2.13118	-1.23036	-1.2137	-1.44954
WBGene00004984	embryogenesis	spn-4	3.37522	-1.86631	-1.09411	-1.98362
WBGene00006707	embryogenesis	ubc-12	1.78575	-1.36904	-1.4602	-1.85464
WBGene00006977	embryogenesis	zif-1	3.42597	-1.04342	-0.769443	-1.62168
WBGene00007332	embryogenesis	C05C10.5	2.99176	-3.3047	-0.592214	-1.36917
WBGene00008780	embryogenesis	F14B4.2	3.58645	-1.17879	-0.510491	-1.13791
WBGene00010036	embryogenesis	cpar-1	3.78778	-2.17144	-0.619735	-0.0315356
WBGene00000913	other	daf-18	3.66179	-1.07667	-0.702186	-0.844719
WBGene00006793	other	unc-59	3.12838	-1.22691	-0.831116	-0.905906
WBGene00008132	other	gale-1	3.03928	-1.20066	-0.887371	-1.08815
WBGene00012802	other	set-25	3.61538	-1.13073	-1.23985	-1.25604
WBGene00001606	unknown	gln-5	4.16503	-2.23163	-0.871568	-0.449203
WBGene00003157	unknown	mcm-5	2.78141	-1.05158	-0.753309	-0.127657
WBGene00003159	unknown	mcm-7	3.24906	-1.13927	-0.507589	-1.00049
WBGene00005552	unknown	sri-40	2.74045	-3.26798	-0.634032	-0.386721
WBGene00006555	unknown	tbx-36	3.37883	-2.16027	-0.695258	-0.597074
WBGene00006562	unknown	tdc-1	2.83946	-1.29419	-0.645782	-0.42815
WBGene00006619	unknown	try-1	3.38827	-2.64126	-1.22189	-1.279
WBGene00007168	unknown	B0393.3	3.5392	-1.13328	-0.696374	-1.12056
WBGene00007553	unknown	C13G3.1	1.73118	-1.33397	-0.899848	0.377027
WBGene00007709	unknown	clec-87	3.23908	-2.01628	-1.26386	-1.26594
WBGene00007720	unknown	C25D7.10	2.68319	-1.37278	-0.944759	-0.776959
WBGene00008218	unknown	nasp-2	3.39123	-1.56009	-0.775251	-0.297939
WBGene00008440	unknown	DY3.8	3.27704	-1.38966	-0.653441	-1.48462
WBGene00008789	unknown	F14D7.2	2.86368	-2.18814	-0.953683	-1.37726
WBGene00008825	unknown	F14H3.6	3.85406	-1.73044	-1.32238	-1.53056
WBGene00009035	unknown	F22B3.4	3.34978	-2.84297	-1.14871	-0.794322
WBGene00009286	unknown	F31C3.4	2.20603	-1.07592	-0.957025	-1.4893
WBGene00009878	unknown	F49C12.9	1.71148	-1.16546	-0.551614	-0.750496
WBGene00010093	unknown	F55C5.4	3.27683	-1.01061	-1.05069	-0.77233
WBGene00010185	unknown	F57A10.4	1.58684	-1.07483	-0.971556	-0.312787
WBGene00010325	unknown	exos-3	3.72517	-1.14107	-0.800737	-0.697452
WBGene00010353	unknown	H02I12.5	4.22743	-2.07595	-1.21494	-1.14223
WBGene00010555	unknown	K04C1.5	1.71108	-4.02703	-1.20662	-1.04645
WBGene00010621	unknown	K07A12.2	2.70151	-1.25477	-0.944404	-0.73503
WBGene00011011	unknown	R04D3.3	3.67851	-2.00277	-0.780431	-0.449957
WBGene00011320	unknown	T01C3.3	3.23677	-2.22579	-2.09582	-1.58307
WBGene00011489	unknown	T05F1.2	2.33908	-1.24819	-0.96933	-0.734641
WBGene00011501	unknown	rmd-1	3.32423	-1.60395	-1.16636	-0.176179
WBGene00011642	unknown	T09B9.1	2.33136	-2.35418	-1.41189	-1.19463
WBGene00011681	unknown	T10B10.4	3.0756	-1.05776	-0.858376	-0.164361
WBGene00011741	unknown	T12G3.6	2.38086	-2.52963	-0.604364	-0.906777
WBGene00011898	unknown	T21C9.13	3.40112	-2.2159	-0.686044	-1.74116
WBGene00011986	unknown	T24D1.3	3.45805	-1.02143	-1.22686	-1.9477
WBGene00012020	unknown	T25E12.5	2.49181	-2.26384	-0.505529	-0.524336
WBGene00012104	unknown	T27F6.4	3.46601	-1.625	-0.68929	-0.766465
WBGene00012203	unknown	rga-1	1.78352	-1.38675	-0.82447	-0.262603
WBGene00012650	unknown	Y39A1A.12	2.02202	-1.24873	-1.32853	-1.4565
WBGene00012716	unknown	Y39E4B.5	4.83169	-1.29013	-0.659521	-0.0209552
WBGene00013380	unknown	Y62E10A.14	2.51024	-1.7446	-1.06396	-1.52792
WBGene00013567	unknown	Y75B12B.1	4.71438	-3.05593	-1.60144	-0.455629
WBGene00013604	unknown	Y87G2A.18	1.95675	-1.14066	-0.569775	-0.693977
WBGene00014117	unknown	clec-91	3.11147	-2.48197	-1.34619	-1.3415
WBGene00015312	unknown	C01G8.1	3.49499	-2.29008	-1.0092	-1.4933
WBGene00015677	unknown	cpg-4	2.27993	-1.03789	-0.709592	-0.446517
WBGene00015766	unknown	C14C11.2	3.00281	-2.17578	-0.92963	-0.538501
WBGene00016178	unknown	C28C12.2	4.40756	-3.14173	-1.39692	0.0347018
WBGene00016291	unknown	C31H1.8	2.1351	-1.18113	-0.54478	-0.671815
WBGene00017166	unknown	F01F1.12	2.23391	-2.03252	-0.941158	-0.210284
WBGene00017263	unknown	F08F3.6	2.20198	-2.21168	-0.95126	-1.60417
WBGene00018902	unknown	F55G1.6	3.98193	-1.04283	-0.643977	-0.676786
WBGene00019509	unknown	K07H8.9	4.33358	-1.05699	-0.852157	-0.971207
WBGene00019606	unknown	clec-88	1.77896	-1.60244	-0.858797	-2.10276
WBGene00020761	unknown	T24C4.5	2.63994	-1.5526	-0.911069	-0.429796
WBGene00020910	unknown	W01A11.2	1.74543	-1.68444	-0.596449	0.0850894
WBGene00020948	unknown	W02F12.3	2.93521	-1.78849	-0.79667	-1.17464
WBGene00021035	unknown	W05F2.3	3.29246	-1.80874	-0.783785	-0.955983
WBGene00021093	unknown	W08F4.3	1.60852	-1.79553	-0.543998	-0.302487
WBGene00021206	unknown	Y17G9B.9	2.65904	-1.57894	-1.11353	-1.53164
WBGene00021596	unknown	Y46E12BL.3	2.99846	-3.74272	-0.889322	-0.734149
WBGene00021626	unknown	Y47D7A.14	3.65648	-1.43959	-0.906889	-1.30189
WBGene00022037	unknown	Y65B4BL.5	2.27738	-1.35598	-0.776021	-1.09173
WBGene00022586	unknown	ZC308.4	1.9397	-3.79882	-0.533331	-1.07436
