# Supplementary material for: Genome-Wide Analysis of GLD-1–Mediated mRNA Regulation Suggests a Role in mRNA Storage
Source: PLoS Genet. 2012 May 31;8(5):e1002742. doi: 10.1371/journal.pgen.1002742 (PMC3364957; doi:10.1371/journal.pgen.1002742)
Supplement: Table S3 — List of mutated GBMs in this study. Indicated are sequences before and after mutagenesis, the 3′-UTR that contains the GBM and the position of the GBM. (XLS) [file pgen.1002742.s010.xls]

## Sheet: Sheet1
GBM (sequence)	3’-UTR (nt positions of 3’-UTR)	mutated to (sequence)
tactaaa	egg-1 (11 – 16)	cgtctcg
cactaac	egg-1 (21 – 27)	cgtctcg
atctcac	egg-1 (29 – 35)	cgtctcg
tcctaac	egg-1 (307 – 313)	cgtctcg
tactcac	mom-2 (225 – 231)	cgtctcg
ccctaac	mom-2 (262 – 268)	cgtctcg
tactaac	oma-2 (65 – 71)	cgtctcg
cactaac	oma-2 (264 – 270)	cgtctcg
gactaac	pos-1 (27 – 33)	cgtctcg
tattcac	pos-1 (166 – 172)	cgtctcg
aactcac	pos-1 (183 – 189)	cgtctcg
tactaac	spn-4 (31 – 37)	cgtctcg
tgctaac	spn-4 (330 – 336)	cgtctcg
