# Supplementary material for: Genome-Wide Analysis of GLD-1–Mediated mRNA Regulation Suggests a Role in mRNA Storage
Source: PLoS Genet. 2012 May 31;8(5):e1002742. doi: 10.1371/journal.pgen.1002742 (PMC3364957; doi:10.1371/journal.pgen.1002742)
Supplement: Table S4 — List of oligos used in this study. Shown are names, function and oligo sequences. (XLS) [file pgen.1002742.s011.xls]

## Sheet: Sheet1
Oligo	Function	Sequence
egg-1_3’-UTR_fw	3’-UTR cloning	ggggacagctttcttgtacaaagtgggatttctattgttcttgtattatgatc
egg-1_3’-UTR_rv	3’-UTR cloning	ggggacaactttgtataataaagttggtttttgctctagcgttaatatttg
egg-1_fw_mut_1	mutating GBM 1 - 3	cgtctcgacgtctcgcccctttctgtgaatttc
egg-1_mut_3’-UTR_att_fw	mutating GBM 1 - 3	ggggacagctttcttgtacaaagtgggagatgttttaacgtctcgtcccgtc
egg-1_mut_fw_middle	mutating GBM 4	caactgtcccctccgtctcgaacatcaagaataattcc
egg-1_mut_rv_middle	mutating GBM 4	ggaattattcttgatgttcgagacggaggggacagttg
mom-2_3UTR_fw	3’-UTR cloning	ggggacagctttcttgtacaaagtgggacaaaattttcccaatattgggc
mom-2_3UTR_rv	3’-UTR cloning	ggggacaactttgtataataaagttgcttcgttgtgatgccaattata
mom-2_mut_fw	mutating GBM 1 + 2	gtttatatttatcacgcccgtctcggcttttacttgtctgatcatgttttaaatccgtctcgtgtgtgacagttc
mom-2_mut_rv	mutating GBM 1 + 2	gaactgtcacacacgagacggatttaaaacatgatcagacaagtaaaagccgagacgggcgtgataaatataaac
oma2f	3’-UTR cloning	ggggacagctttcttgtacaaagtgggatgaataaccacctccttcccc
oma2r	3’-UTR cloning	ggggacaactttgtataataaagttgatttccagatggtcttcaaaaac
oma-2_mutlong_F	mutating GBM 1	ataaccacctccttccccatctatttatacattttgtcaaattgccatacgtttttatgtcccacgtctcgtataataacgcgcgc
oma-2_mutlong_R	mutating GBM 2	tccagatggtcttcaaaaacattgattgacattcgataaagtttattgattcgagacgtggggagaggatacgagc
pos-1_3UTR_fw	3’-UTR cloning	ggggacagctttcttgtacaaagtgggatttctctcgtcgaaatttctg
pos-1_3UTR_rv	3’-UTR cloning	ggggacaactttgtataataaagttgtatgaactttttaataccgcag
pos-1_mut_1	mutating GBM 1	cgtcgaaatttctgatcttcgtctcgatgtactttctattt
pos-1_mut_fw	mutating GBM 2 + 3	gaccccaaaatgttgcgtctcgaggctttcaacgtctcgccccacattcccac
pos-1_mut_rv	mutating GBM 2 + 3	gtgggaatgtggggcgagacgttgaaagcctcgagacgcaacattttggggtc
spn-4_3UTR_fw	3’-UTR cloning	ggggacagctttcttgtacaaagtgggatcagttcaactgatacgcc
spn-4_3UTR_rv	3’-UTR cloning	ggggacaactttgtataataaagttgcaaactgaaatctagtattaacggg
spn-4_mut_fw	mutating GBM 1	gttcaactgatacgcccattttatttccgtctcgtgcgtgttttgcattttatcg
spn-4_mut_fw_middle	mutating GBM 2	gtttaacctacctcgctcgtctcgattattgaatgtgc
spn-4_mut_rv_middle	mutating GBM 2	gcacattcaataatcgagacgagcgaggtaggttaaac
MS_act-1_p1	qPCR act-1 fw	ctatgttccagccatccttcttgg
MS_act-1_p2	qPCR act-1 rv	tgatcttgatcttcatggttgatgg
mmCytcf	qPCR Cyt-c fw	ctctatttcaacccttactttccc
mmCytcr	qPCR Cyt-c rv	tcaacaacatcttgagaccca
egg-1_RT_fw	qPCR egg-1 fw	aataacgctcacaaatgcgg
egg-1_RT_rv	qPCR egg-1 rv	catgtaccatcatcgcaaagag
gfp exon spa f317	qPCR gfp fw	caagacacgtgctgaagtc
gfp exon spa r497	qPCR gfp rv	ttgaagttaactttgaattcc
glp-1_qPCR_fw_2	qPCR glp-1 fw	aagtctgatggtcgtatgtc
glp-1_qPCR_rv_2	qPCR glp-1 rv	cattctttgcgataacaccag
gna-2_RT_fw	qPCR mom-2 fw	gaattgctgaaacagctcac
gna-2_RT_rv	qPCR mom-2 rv	tttagaagattcaatgtgttcgag
mom-2_fw_1	qPCR mom-2 fw	acacatttcaacgagaagca
mom-2_rv_1	qPCR mom-2 rv	cgattaagccctttgaacag
nos-2_RT_fw	qPCR nos-2 fw	tgattggttgaatgacagca
nos-2_RT_rv	qPCR nos-2 rv	gacagtatccacatccatattcac
oma_fw_2	qPCR oma-2 fw	aataatgaggctcgtacagag
oma_rv_2	qPCR oma-2 rv	aagagctctcatttgcatcg
MS_pal-1_p1	qPCR pal-1 fw	cgtatggtttactcggattatcaacgc
MS_pal-1_p2	qPCR pal-1 fw	cgacgatcctttgcacgcctatt
pos-1_RT_fw	qPCR pos-1 fw	cttccaatgaaccctcgtgg
pos-1_rv_1	qPCR pos-1 rv	gagctccacttgctagcttc
MS_rme-2_p1	qPCR rme-2 fw	cagctcttgccatcgactacatc
MS_rme-2_p2	qPCR rme-2 rv	ctttaatgactcgcttcccaatc
spn-4_RT_fw	qPCR spn-4 fw	tattcccacatcatcttcgt
spn-4_RT_rv	qPCR spn-4 rv	atctcttcgtctgaaactgtc
tbb-2 f 495	qPCR tbb-2 fw	gctcattctcggttgtacca
tbb-2 r 696	qPCR tbb-2 rv	tggtgagggatacaagatgg
tra-2_fw_new	qPCR tra-2 fw	gtttgaaagtgaagttcgacac
tra-2_rv 1	qPCR tra-2 rv	aggagatgatcgtttgattgag
Y75B12B.1_RT_fw	qPCR Y75B12B.1 fw	aatcacgatttgggtcttgag
Y75B12B.1_RT_rv	qPCR Y75B12B.1 rv	ggagaagtaatgaactccaagtg
IK295	In situ gfp probe fw	atgagtaaaggagaagaacttttc
IK297	In situ gfp probe rv	taatacgactcactatagggacttttgtatagttcatccatgccatg
