# Supplementary material for: Genome-Wide Analysis of GLD-1–Mediated mRNA Regulation Suggests a Role in mRNA Storage
Source: PLoS Genet. 2012 May 31;8(5):e1002742. doi: 10.1371/journal.pgen.1002742 (PMC3364957; doi:10.1371/journal.pgen.1002742)
Supplement: Table S5 — List of transgenic strains used in this study. (XLS) [file pgen.1002742.s012.xls]

## Sheet: Sheet1
Strain number	Figure	Strain name
# 716	5B	rrrSi50 [mex-5 pro::PEST:GFP-H2B::egg-1 3’-UTR; unc-119(+)]II
# 717	5B	rrrSi95 [mex-5 pro::PEST:GFP-H2B::egg-1 3’-UTR GBM mut; unc-119(+)]II
# 953	5B	rrrSi137 [mex-5 pro::PEST:GFP-H2B::mom-2 3’-UTR; unc-119(+)]IV
# 954	5B	rrrSi139 [mex-5 pro::PEST:GFP-H2B::mom-2 3’-UTR GBM mut; unc-119(+)]IV
# 720	5B	rrrSi39 [mex-5 pro::PEST:GFP-H2B::oma-2 3’-UTR; unc-119(+)]II
# 721	5B	rrrSi53 [mex-5 pro::PEST:GFP-H2B::oma-2 3’-UTR GBM mut; unc-119(+)]II
# 698	5B	rrrSi127 [mex-5 pro::PEST:GFP-H2B::pos-1 3’-UTR; unc-119(+)]IV
# 761	5B	rrrSi168 [mex-5 pro::PEST:GFP-H2B::pos-1 3’-UTR GBM mut; unc-119(+)]IV
# 955	5B	rrrSi167 [mex-5 pro::PEST:GFP-H2B::spn-4 3’-UTR; unc-119(+)]IV
# 956	5B	rrrSi169 [mex-5 pro::PEST:GFP-H2B::spn-4 3’-UTR GBM mut; unc-119(+)]IV
# 774	S5A: ‘egg-1_2’	rrrSi51 [mex-5 pro::PEST:GFP-H2B::egg-1 3’-UTR; unc-119(+)]II
# 775	S5A: ‘egg-1_2’	rrrSi93 [mex-5 pro::PEST:GFP-H2B::egg-1 3’-UTR GBM mut; unc-119(+)]II
# 1062	S5A: ‘oma-2_2’	rrrSi38 [mex-5 pro::PEST:GFP-H2B::oma-2 3’-UTR; unc-119(+)]II
# 1063	S5A: ‘oma-2_2’	rrrSi54 [mex-5 pro::PEST:GFP-H2B::oma-2 3’-UTR GBM mut; unc-119(+)]II
# 1064	S5A: ‘oma-2_3’	rrrSi40 [mex-5 pro::PEST:GFP-H2B::oma-2 3’-UTR; unc-119(+)]II
# 1065	S5A: ‘oma-2_3’	rrrSi56 [mex-5 pro::PEST:GFP-H2B::oma-2 3’-UTR GBM mut; unc-119(+)]II
