# Supplementary material for: Genome-Wide Analysis of GLD-1–Mediated mRNA Regulation Suggests a Role in mRNA Storage
Source: PLoS Genet. 2012 May 31;8(5):e1002742. doi: 10.1371/journal.pgen.1002742 (PMC3364957; doi:10.1371/journal.pgen.1002742)
Supplement: Table S6 — Statistical analysis of Figure 1D and Figures S1E and S2. Shown are fold change [log2], average [log2] and standard deviation [log2]. (XLS) [file pgen.1002742.s013.xls]

## Sheet: Sheet1
Figure Number	Fold change [log2]	Average [log2]	Standard Deviation [log2]
1D: GLD-1 non-targets	gld-1/wt: 0.005	-0.34 (wt); -0.35 (gld-1)	0.70 (wt); 0.60 (gld-1)
GLD-1 targets	gld-1/wt: -0.279	-1.28 (wt); -1.00 (gld-1)	0.76 (wt); 0.72 (gld-1)
S1E: FBF non-targets	gld-1/wt: -0.026	-0.42 (wt); -0.39 (gld-1)	0.78 (wt); 0.64 (gld-1)
FBF targets	gld-1/wt: -0.087	-0.95 (wt); -0.86 (gld-1)	0.73 (wt); 0.73 (gld-1)
GLD-1 non targets	gld-1/wt: 0.003	-0.35 (wt); -0.35 (gld-1)	0.71 (wt); 0.61 (gld-1)
GLD-1 targets	gld-1/wt: -0.285	-1.32 (wt); -1.04 (gld-1)	0.80 (wt); 0.75 (gld-1)
S2: GLD-1 stabilized	gld-1/wt: -0.352	-1.43 (wt); -1.08 (gld-1)	0.81 (wt); 0.83 (gld-1)
not GLD-1 stabilized	gld-1/wt: -0.267	-1.25 (wt); -0.99 (gld-1)	0.75 (wt); 0.69 (gld-1)
